# Supplementary material for: 3,15-Dimeth­oxy-10-methyl­tricyclo­[9.4.0.02,7]penta­deca-1(11),2(7),3,5,9,12,14-heptaen-8-one
Source: Acta Crystallogr Sect E Struct Rep Online. 2011 Aug 11;67(Pt 9):o2282. doi: 10.1107/S160053681103100X (PMC3200918; doi:10.1107/S160053681103100X)
Supplement: Supplementary file 1 [file e-67-o2282-sup1.cif]

##############################################################################
#                                                                            #
# This CIF contains the data in a paper accepted for publication in          #
# Acta Crystallographica Section E. It conforms to the requirements of       #
# Notes for Authors for Acta Crystallographica Section E, and has been       #
# peer reviewed under the auspices of the IUCr Commission on Journals.       #
#                                                                            #
# Full details of the Crystallographic Information File format               #
# are given in the paper "The Crystallographic Information File (CIF):       #
# a New Standard Archive File for Crystallography" by S. R. Hall, F. H.      #
# Allen and I. D. Brown [Acta Cryst. (1991), A47, 655-685].                  #
#                                                                            #
# The current version of the core CIF dictionary is obtainable from          #
# ftp://ftp.iucr.org/pub/cif_core.dic.                                       #
#                                                                            #
# Software is freely available for graphical display of the structure(s)     #
# in this CIF. For information consult the CIF software page                 #
# http://www.iucr.org/resources/cif/software.                                #
#                                                                            #
# This file may be used for bona fide research purposes within the           #
# scientific community so long as proper attribution is given to the journal # 
# article from which it was obtained.                                        #
#                                                                            #
##############################################################################
data_global
_audit_creation_method     'form.cif (version 2.0)'
_journal_data_validation_number     ?
_journal_date_recd_electronic     2011-07-06
_journal_date_accepted     2011-08-02
_journal_name_full     'Acta Crystallographica, Section E'
_journal_year     2011
_journal_volume     67
_journal_issue      9
_journal_page_first     o2282
_journal_page_last     o2282
_journal_paper_category     QO
_journal_coeditor_code     ZJ2016
_publ_contact_author_name     'Le Zhou'
_publ_contact_author_address
;
    College of Science
    Northwest A&F University
    Yangling 712100
    People's Republic of China
;
_publ_contact_author_email     'zhoulechem@yahoo.com.cn'
_publ_contact_author_fax     '086 379 65515113'
_publ_contact_author_phone     '086 379 65515113'
_publ_section_title
;\
3,15-Dimethoxy-10-methyltricyclo[9.4.0.0^2,7^]pentadeca-1(11),2(7),3,5,9,12,14-\
heptaen-8-one
;
loop_
    _publ_author_name
    _publ_author_address
    'Yaomin Zhu'
;
   School of Materials Science and Engineering
    Henan University of Science & Technology 471022
    People's Republic of China
;
    'Jianfei Yang'
;
   College of Science
    Northwest A&F University
    Yangling 712100
    People's Republic of China
;
    'Xianfei Li'
;
   College of Science
    Northwest A&F University
    Yangling 712100
    People's Republic of China
;
    'Le Zhou'
;
   College of Science
    Northwest A&F University
    Yangling 712100
    People's Republic of China
;
_publ_section_synopsis     .
data_I
_audit_creation_method     SHELXL-97
_chemical_name_systematic
;
3,15-Dimethoxy-10-methyltricyclo[9.4.0.0^2,7^]pentadeca-
1(11),2(7),3,5,9,12,14-heptaen-8-one
;
_chemical_name_common     ?
_chemical_formula_moiety     'C18 H16 O3'
_chemical_formula_sum     'C18 H16 O3'
_chemical_formula_iupac     'C18 H16 O3'
_chemical_formula_weight     280.31
_chemical_melting_point     ?
_symmetry_cell_setting     orthorhombic
_symmetry_space_group_name_H-M     'P 21 21 21'
_symmetry_space_group_name_Hall     'P 2ac 2ab'
loop_
    _symmetry_equiv_pos_as_xyz
    'x, y, z'
    '-x+1/2, -y, z+1/2'
    '-x, y+1/2, -z+1/2'
    'x+1/2, -y+1/2, -z'
_cell_length_a     7.6615(10)
_cell_length_b     12.2005(16)
_cell_length_c     15.545(2)
_cell_angle_alpha     90.00
_cell_angle_beta     90.00
_cell_angle_gamma     90.00
_cell_volume     1453.1(3)
_cell_formula_units_Z     4
_cell_measurement_reflns_used     2351
_cell_measurement_theta_min     2.62
_cell_measurement_theta_max     22.59
_cell_measurement_temperature     295(2)
_exptl_crystal_description     block
_exptl_crystal_colour     yellow
_exptl_crystal_size_max     0.43
_exptl_crystal_size_mid     0.31
_exptl_crystal_size_min     0.17
_exptl_crystal_density_diffrn     1.281
_exptl_crystal_density_meas     ?
_exptl_crystal_density_method     'not measured'
_exptl_crystal_F_000     592
_exptl_absorpt_coefficient_mu     0.087
_exptl_absorpt_correction_type     multi-scan
_exptl_absorpt_process_details     '(SADABS; Sheldrick, 1996)'
_exptl_absorpt_correction_T_min     0.9636
_exptl_absorpt_correction_T_max     0.9856
_exptl_special_details     ?
_diffrn_ambient_temperature     295(2)
_diffrn_radiation_type     MoK\a
_diffrn_radiation_wavelength     0.71073
_diffrn_radiation_source     'fine-focus sealed tube'
_diffrn_radiation_monochromator     graphite
_diffrn_measurement_device_type     'Bruker SMART CCD area detector'
_diffrn_measurement_method     '\f and \w'
_diffrn_detector_area_resol_mean     ?
_diffrn_reflns_number     11119
_diffrn_reflns_av_R_equivalents     0.0342
_diffrn_reflns_av_sigmaI/netI     0.0289
_diffrn_reflns_theta_min     2.62
_diffrn_reflns_theta_max     25.50
_diffrn_reflns_theta_full     25.50
_diffrn_measured_fraction_theta_max     0.999
_diffrn_measured_fraction_theta_full     0.999
_diffrn_reflns_limit_h_min     -9
_diffrn_reflns_limit_h_max     9
_diffrn_reflns_limit_k_min     -14
_diffrn_reflns_limit_k_max     14
_diffrn_reflns_limit_l_min     -18
_diffrn_reflns_limit_l_max     18
_diffrn_standards_number     0
_diffrn_standards_interval_count     ?
_diffrn_standards_interval_time     ?
_diffrn_standards_decay_%     ?
_refine_special_details
;
Refinement of <i>F</i>^2^ against ALL reflections. The weighted <i>R</i>-factor
<i>wR</i> and
goodness of fit <i>S</i> are based on <i>F</i>^2^, conventional
<i>R</i>-factors <i>R</i> are based
on <i>F</i>, with <i>F</i> set to zero for negative <i>F</i>^2^. The threshold
expression of
<i>F</i>^2^ > \s(<i>F</i>^2^) is used only for calculating <i>R</i>-factors(gt)
<i>etc</i>. and is
not relevant to the choice of reflections for refinement. <i>R</i>-factors
based
on <i>F</i>^2^ are statistically about twice as large as those based on
<i>F</i>, and <i>R</i>-
factors based on ALL data will be even larger.
;
_reflns_number_total     2708
_reflns_number_gt     2083
_reflns_threshold_expression     I>2sigma(I)
_refine_ls_structure_factor_coef     Fsqd
_refine_ls_matrix_type     full
_refine_ls_R_factor_all     0.0544
_refine_ls_R_factor_gt     0.0369
_refine_ls_wR_factor_gt     0.0798
_refine_ls_wR_factor_ref     0.0898
_refine_ls_goodness_of_fit_ref     1.088
_refine_ls_restrained_S_all     1.088
_refine_ls_number_reflns     2708
_refine_ls_number_parameters     193
_refine_ls_number_restraints     0
_refine_ls_hydrogen_treatment     constr
_refine_ls_weighting_scheme     calc
_refine_ls_weighting_details
         'calc w=1/[\s^2^(Fo^2^)+(0.0385P)^2^+0.0759P] where P=(Fo^2^+2Fc^2^)/3'
_atom_sites_solution_hydrogens     geom
_atom_sites_solution_primary     direct
_atom_sites_solution_secondary     difmap
_refine_ls_shift/su_max     0.000
_refine_ls_shift/su_mean     0.000
_refine_diff_density_max     0.101
_refine_diff_density_min     -0.133
_refine_ls_extinction_method     none
_refine_ls_extinction_coef     ?
loop_
    _atom_type_symbol
    _atom_type_description
    _atom_type_scat_dispersion_real
    _atom_type_scat_dispersion_imag
    _atom_type_scat_source
    'C' 'C' 0.0033 0.0016
                         'International Tables Vol C Tables 4.2.6.8 and 6.1.1.4'
    'H' 'H' 0.0000 0.0000
                         'International Tables Vol C Tables 4.2.6.8 and 6.1.1.4'
    'O' 'O' 0.0106 0.0060
                         'International Tables Vol C Tables 4.2.6.8 and 6.1.1.4'
_computing_data_collection     'SMART (Bruker, 2004)'
_computing_cell_refinement     'SAINT (Bruker, 2004)'
_computing_data_reduction     'SAINT (Bruker, 2004)'
_computing_structure_solution     'SHELXS97 (Sheldrick, 2008)'
_computing_structure_refinement     'SHELXL97 (Sheldrick, 2008)'
_computing_molecular_graphics     'SHELXTL (Sheldrick, 2008)'
_computing_publication_material     'SHELXTL (Sheldrick, 2008)'
loop_
    _atom_site_type_symbol
    _atom_site_label
    _atom_site_fract_x
    _atom_site_fract_y
    _atom_site_fract_z
    _atom_site_U_iso_or_equiv
    _atom_site_adp_type
    _atom_site_calc_flag
    _atom_site_refinement_flags
    _atom_site_occupancy
    _atom_site_symmetry_multiplicity
    _atom_site_disorder_assembly
    _atom_site_disorder_group
    O O1 0.90746(18) 0.51793(11) 0.45436(10) 0.0617(4) Uani d . 1 1 . .
    O O2 0.6310(2) 0.46929(11) 0.35471(8) 0.0590(4) Uani d . 1 1 . .
    O O3 0.4247(3) 0.68747(15) 0.67899(12) 0.0975(6) Uani d . 1 1 . .
    C C1 0.8412(3) 0.43948(14) 0.50732(12) 0.0435(5) Uani d . 1 1 . .
    C C2 0.6641(2) 0.45458(13) 0.53147(11) 0.0391(4) Uani d . 1 1 . .
    C C3 0.5949(3) 0.38457(15) 0.59460(11) 0.0423(5) Uani d . 1 1 . .
    C C4 0.6961(3) 0.29640(16) 0.62432(12) 0.0506(5) Uani d . 1 1 . .
    H H4 0.6490 0.2483 0.6645 0.061 Uiso calc R 1 1 . .
    C C5 0.8624(3) 0.27996(16) 0.59543(14) 0.0544(5) Uani d . 1 1 . .
    H H5 0.9256 0.2196 0.6147 0.065 Uiso calc R 1 1 . .
    C C6 0.9376(3) 0.35217(15) 0.53789(14) 0.0516(5) Uani d . 1 1 . .
    H H6 1.0522 0.3421 0.5199 0.062 Uiso calc R 1 1 . .
    C C7 0.5694(3) 0.55704(15) 0.39995(13) 0.0478(5) Uani d . 1 1 . .
    C C8 0.5662(2) 0.54490(14) 0.48981(12) 0.0415(4) Uani d . 1 1 . .
    C C9 0.4791(3) 0.62605(15) 0.53714(14) 0.0502(5) Uani d . 1 1 . .
    C C10 0.4157(3) 0.72015(16) 0.49742(18) 0.0658(6) Uani d . 1 1 . .
    H H10 0.3607 0.7740 0.5300 0.079 Uiso calc R 1 1 . .
    C C11 0.4340(3) 0.73350(19) 0.41045(19) 0.0756(7) Uani d . 1 1 . .
    H H11 0.3966 0.7980 0.3844 0.091 Uiso calc R 1 1 . .
    C C12 0.5077(3) 0.65175(18) 0.36140(17) 0.0657(6) Uani d . 1 1 . .
    H H12 0.5160 0.6602 0.3021 0.079 Uiso calc R 1 1 . .
    C C13 0.3278(3) 0.3040(2) 0.66884(15) 0.0734(7) Uani d . 1 1 . .
    H H13A 0.2127 0.3251 0.6867 0.110 Uiso calc R 1 1 . .
    H H13B 0.3899 0.2736 0.7169 0.110 Uiso calc R 1 1 . .
    H H13C 0.3195 0.2501 0.6240 0.110 Uiso calc R 1 1 . .
    C C14 0.4239(3) 0.40290(18) 0.63578(12) 0.0519(5) Uani d . 1 1 . .
    C C15 0.3608(3) 0.5025(2) 0.65305(13) 0.0634(6) Uani d . 1 1 . .
    H H15 0.2579 0.5040 0.6848 0.076 Uiso calc R 1 1 . .
    C C16 0.4316(3) 0.6103(2) 0.62877(14) 0.0624(6) Uani d . 1 1 . .
    C C17 1.0812(3) 0.5087(2) 0.42411(17) 0.0778(7) Uani d . 1 1 . .
    H H17A 1.0926 0.4431 0.3904 0.117 Uiso calc R 1 1 . .
    H H17B 1.1596 0.5054 0.4722 0.117 Uiso calc R 1 1 . .
    H H17C 1.1091 0.5712 0.3893 0.117 Uiso calc R 1 1 . .
    C C18 0.6894(4) 0.4865(3) 0.26972(15) 0.0946(10) Uani d . 1 1 . .
    H H18A 0.7702 0.5466 0.2687 0.142 Uiso calc R 1 1 . .
    H H18B 0.5914 0.5032 0.2335 0.142 Uiso calc R 1 1 . .
    H H18C 0.7462 0.4215 0.2491 0.142 Uiso calc R 1 1 . .
loop_
    _atom_site_aniso_label
    _atom_site_aniso_U_11
    _atom_site_aniso_U_22
    _atom_site_aniso_U_33
    _atom_site_aniso_U_12
    _atom_site_aniso_U_13
    _atom_site_aniso_U_23
    O1 0.0433(8) 0.0547(8) 0.0872(10) -0.0025(7) 0.0133(8) 0.0130(8)
    O2 0.0767(10) 0.0580(8) 0.0422(8) 0.0003(8) 0.0094(7) 0.0039(7)
    O3 0.1176(15) 0.0921(12) 0.0829(12) 0.0259(12) -0.0124(11) -0.0455(11)
    C1 0.0437(12) 0.0397(9) 0.0472(11) -0.0009(9) 0.0022(9) -0.0023(8)
    C2 0.0390(10) 0.0380(9) 0.0403(10) -0.0017(8) -0.0028(8) -0.0037(8)
    C3 0.0445(11) 0.0457(10) 0.0367(9) -0.0050(9) -0.0059(9) -0.0040(8)
    C4 0.0575(14) 0.0501(11) 0.0442(12) -0.0052(10) -0.0081(10) 0.0055(9)
    C5 0.0585(14) 0.0481(11) 0.0566(12) 0.0082(10) -0.0117(11) 0.0036(10)
    C6 0.0429(12) 0.0533(11) 0.0586(13) 0.0059(10) -0.0017(11) -0.0056(10)
    C7 0.0465(12) 0.0436(10) 0.0533(12) -0.0009(10) -0.0003(10) 0.0048(9)
    C8 0.0371(10) 0.0393(9) 0.0481(11) -0.0021(8) -0.0021(9) -0.0003(8)
    C9 0.0426(12) 0.0455(10) 0.0626(14) 0.0007(9) -0.0098(10) -0.0103(10)
    C10 0.0577(14) 0.0449(12) 0.0949(19) 0.0099(11) -0.0053(13) -0.0067(12)
    C11 0.0739(18) 0.0526(13) 0.100(2) 0.0139(13) -0.0096(16) 0.0202(14)
    C12 0.0654(15) 0.0643(14) 0.0673(16) 0.0037(12) -0.0007(13) 0.0209(13)
    C13 0.0571(15) 0.0989(18) 0.0641(15) -0.0115(14) 0.0047(12) 0.0218(14)
    C14 0.0446(12) 0.0717(14) 0.0392(11) 0.0011(11) -0.0005(10) -0.0001(10)
    C15 0.0490(13) 0.0945(18) 0.0467(12) 0.0074(13) 0.0045(11) -0.0071(12)
    C16 0.0564(14) 0.0690(14) 0.0616(14) 0.0134(12) -0.0114(12) -0.0210(12)
    C17 0.0504(14) 0.0781(16) 0.105(2) -0.0057(13) 0.0223(14) 0.0109(15)
    C18 0.126(3) 0.108(2) 0.0490(13) 0.030(2) 0.0240(15) 0.0192(14)
_geom_special_details
;
All e.s.d.'s (except the e.s.d. in the dihedral angle between two l.s. planes)
are estimated using the full covariance matrix. The cell e.s.d.'s are taken
into account individually in the estimation of e.s.d.'s in distances, angles
and torsion angles; correlations between e.s.d.'s in cell parameters are only
used when they are defined by crystal symmetry. An approximate (isotropic)
treatment of cell e.s.d.'s is used for estimating e.s.d.'s involving l.s.
planes.
;
loop_
    _geom_bond_atom_site_label_1
    _geom_bond_atom_site_label_2
    _geom_bond_site_symmetry_2
    _geom_bond_distance
    _geom_bond_publ_flag
    O1 C1 . 1.361(2) ?
    O1 C17 . 1.416(2) ?
    O2 C7 . 1.365(2) ?
    O2 C18 . 1.411(3) ?
    O3 C16 . 1.225(2) ?
    C1 C6 . 1.381(3) ?
    C1 C2 . 1.419(3) ?
    C2 C3 . 1.405(2) ?
    C2 C8 . 1.482(2) ?
    C3 C4 . 1.404(3) ?
    C3 C14 . 1.475(3) ?
    C4 C5 . 1.366(3) ?
    C4 H4 . 0.9300 ?
    C5 C6 . 1.381(3) ?
    C5 H5 . 0.9300 ?
    C6 H6 . 0.9300 ?
    C7 C12 . 1.385(3) ?
    C7 C8 . 1.405(3) ?
    C8 C9 . 1.402(3) ?
    C9 C10 . 1.391(3) ?
    C9 C16 . 1.483(3) ?
    C10 C11 . 1.369(3) ?
    C10 H10 . 0.9300 ?
    C11 C12 . 1.376(3) ?
    C11 H11 . 0.9300 ?
    C12 H12 . 0.9300 ?
    C13 C14 . 1.504(3) ?
    C13 H13A . 0.9600 ?
    C13 H13B . 0.9600 ?
    C13 H13C . 0.9600 ?
    C14 C15 . 1.335(3) ?
    C15 C16 . 1.472(3) ?
    C15 H15 . 0.9300 ?
    C17 H17A . 0.9600 ?
    C17 H17B . 0.9600 ?
    C17 H17C . 0.9600 ?
    C18 H18A . 0.9600 ?
    C18 H18B . 0.9600 ?
    C18 H18C . 0.9600 ?
loop_
    _geom_angle_atom_site_label_1
    _geom_angle_atom_site_label_2
    _geom_angle_atom_site_label_3
    _geom_angle_site_symmetry_1
    _geom_angle_site_symmetry_3
    _geom_angle
    _geom_angle_publ_flag
    C1 O1 C17 . . 119.71(17) ?
    C7 O2 C18 . . 118.37(17) ?
    O1 C1 C6 . . 123.45(19) ?
    O1 C1 C2 . . 115.18(16) ?
    C6 C1 C2 . . 121.35(18) ?
    C3 C2 C1 . . 117.83(16) ?
    C3 C2 C8 . . 124.46(17) ?
    C1 C2 C8 . . 117.70(16) ?
    C4 C3 C2 . . 119.13(18) ?
    C4 C3 C14 . . 117.64(18) ?
    C2 C3 C14 . . 123.12(17) ?
    C5 C4 C3 . . 121.30(19) ?
    C5 C4 H4 . . 119.3 ?
    C3 C4 H4 . . 119.3 ?
    C4 C5 C6 . . 120.54(19) ?
    C4 C5 H5 . . 119.7 ?
    C6 C5 H5 . . 119.7 ?
    C1 C6 C5 . . 119.47(19) ?
    C1 C6 H6 . . 120.3 ?
    C5 C6 H6 . . 120.3 ?
    O2 C7 C12 . . 123.33(19) ?
    O2 C7 C8 . . 115.82(16) ?
    C12 C7 C8 . . 120.8(2) ?
    C9 C8 C7 . . 117.10(17) ?
    C9 C8 C2 . . 122.44(17) ?
    C7 C8 C2 . . 120.26(17) ?
    C10 C9 C8 . . 121.1(2) ?
    C10 C9 C16 . . 116.6(2) ?
    C8 C9 C16 . . 121.94(18) ?
    C11 C10 C9 . . 120.0(2) ?
    C11 C10 H10 . . 120.0 ?
    C9 C10 H10 . . 120.0 ?
    C10 C11 C12 . . 120.2(2) ?
    C10 C11 H11 . . 119.9 ?
    C12 C11 H11 . . 119.9 ?
    C11 C12 C7 . . 120.3(2) ?
    C11 C12 H12 . . 119.8 ?
    C7 C12 H12 . . 119.8 ?
    C14 C13 H13A . . 109.5 ?
    C14 C13 H13B . . 109.5 ?
    H13A C13 H13B . . 109.5 ?
    C14 C13 H13C . . 109.5 ?
    H13A C13 H13C . . 109.5 ?
    H13B C13 H13C . . 109.5 ?
    C15 C14 C3 . . 123.2(2) ?
    C15 C14 C13 . . 118.9(2) ?
    C3 C14 C13 . . 117.48(19) ?
    C14 C15 C16 . . 128.9(2) ?
    C14 C15 H15 . . 115.6 ?
    C16 C15 H15 . . 115.6 ?
    O3 C16 C15 . . 120.5(2) ?
    O3 C16 C9 . . 121.5(2) ?
    C15 C16 C9 . . 116.94(18) ?
    O1 C17 H17A . . 109.5 ?
    O1 C17 H17B . . 109.5 ?
    H17A C17 H17B . . 109.5 ?
    O1 C17 H17C . . 109.5 ?
    H17A C17 H17C . . 109.5 ?
    H17B C17 H17C . . 109.5 ?
    O2 C18 H18A . . 109.5 ?
    O2 C18 H18B . . 109.5 ?
    H18A C18 H18B . . 109.5 ?
    O2 C18 H18C . . 109.5 ?
    H18A C18 H18C . . 109.5 ?
    H18B C18 H18C . . 109.5 ?
loop_
    _geom_torsion_atom_site_label_1
    _geom_torsion_atom_site_label_2
    _geom_torsion_atom_site_label_3
    _geom_torsion_atom_site_label_4
    _geom_torsion_site_symmetry_1
    _geom_torsion_site_symmetry_2
    _geom_torsion_site_symmetry_3
    _geom_torsion_site_symmetry_4
    _geom_torsion
    _geom_torsion_publ_flag
    C17 O1 C1 C6 . . . . 3.6(3) ?
    C17 O1 C1 C2 . . . . -177.90(18) ?
    O1 C1 C2 C3 . . . . -171.97(16) ?
    C6 C1 C2 C3 . . . . 6.6(3) ?
    O1 C1 C2 C8 . . . . 6.6(2) ?
    C6 C1 C2 C8 . . . . -174.83(16) ?
    C1 C2 C3 C4 . . . . -6.6(2) ?
    C8 C2 C3 C4 . . . . 174.93(17) ?
    C1 C2 C3 C14 . . . . 169.41(17) ?
    C8 C2 C3 C14 . . . . -9.1(3) ?
    C2 C3 C4 C5 . . . . 2.5(3) ?
    C14 C3 C4 C5 . . . . -173.75(18) ?
    C3 C4 C5 C6 . . . . 2.1(3) ?
    O1 C1 C6 C5 . . . . 176.20(18) ?
    C2 C1 C6 C5 . . . . -2.2(3) ?
    C4 C5 C6 C1 . . . . -2.2(3) ?
    C18 O2 C7 C12 . . . . 21.8(3) ?
    C18 O2 C7 C8 . . . . -160.3(2) ?
    O2 C7 C8 C9 . . . . -170.39(17) ?
    C12 C7 C8 C9 . . . . 7.6(3) ?
    O2 C7 C8 C2 . . . . 14.6(3) ?
    C12 C7 C8 C2 . . . . -167.46(18) ?
    C3 C2 C8 C9 . . . . 52.8(3) ?
    C1 C2 C8 C9 . . . . -125.65(19) ?
    C3 C2 C8 C7 . . . . -132.37(19) ?
    C1 C2 C8 C7 . . . . 49.1(2) ?
    C7 C8 C9 C10 . . . . -6.8(3) ?
    C2 C8 C9 C10 . . . . 168.16(18) ?
    C7 C8 C9 C16 . . . . 165.73(19) ?
    C2 C8 C9 C16 . . . . -19.3(3) ?
    C8 C9 C10 C11 . . . . 1.6(3) ?
    C16 C9 C10 C11 . . . . -171.3(2) ?
    C9 C10 C11 C12 . . . . 3.1(4) ?
    C10 C11 C12 C7 . . . . -2.3(4) ?
    O2 C7 C12 C11 . . . . 174.6(2) ?
    C8 C7 C12 C11 . . . . -3.2(3) ?
    C4 C3 C14 C15 . . . . 141.1(2) ?
    C2 C3 C14 C15 . . . . -34.9(3) ?
    C4 C3 C14 C13 . . . . -31.5(2) ?
    C2 C3 C14 C13 . . . . 152.51(19) ?
    C3 C14 C15 C16 . . . . 6.9(3) ?
    C13 C14 C15 C16 . . . . 179.3(2) ?
    C14 C15 C16 O3 . . . . -141.6(2) ?
    C14 C15 C16 C9 . . . . 49.7(3) ?
    C10 C9 C16 O3 . . . . -37.9(3) ?
    C8 C9 C16 O3 . . . . 149.3(2) ?
    C10 C9 C16 C15 . . . . 130.6(2) ?
    C8 C9 C16 C15 . . . . -42.2(3) ?
loop_
    _geom_hbond_atom_site_label_D
    _geom_hbond_atom_site_label_H
    _geom_hbond_atom_site_label_A
    _geom_hbond_site_symmetry_A
    _geom_hbond_distance_DH
    _geom_hbond_distance_HA
    _geom_hbond_distance_DA
    _geom_hbond_angle_DHA
    C13 H13B O3 3_646 0.96 2.40 3.349(3) 171.3
    C10 H10 O1 4_466 0.93 2.58 3.283(2) 133.2
