# Supplementary material for: 3,15-Dimeth­oxy-10-methyl­tricyclo­[9.4.0.02,7]penta­deca-1(11),2(7),3,5,9,12,14-heptaen-8-one
Source: Acta Crystallogr Sect E Struct Rep Online. 2011 Aug 11;67(Pt 9):o2282. doi: 10.1107/S160053681103100X (PMC3200918; doi:10.1107/S160053681103100X)
Supplement: Supplementary file 2 [file e-67-o2282-Isup2.hkl]

# 
# h,k,l, Fc-squared, Fo-squared, sigma(Fo-squared) and status flag 
# 
data_I
_shelx_title ' A in P2(1)2(1)2(1)' 
_shelx_refln_list_code          4 
_shelx_F_calc_maximum      109.69 
_exptl_crystal_F_000       592.00 
_reflns_d_resolution_high  0.8255 
 
loop_ 
 _symmetry_equiv_pos_as_xyz 
 'x, y, z' 
 '-x+1/2, -y, z+1/2' 
 '-x, y+1/2, -z+1/2' 
 'x+1/2, -y+1/2, -z' 
 
_cell_length_a     7.6615 
_cell_length_b    12.2005 
_cell_length_c    15.5450 
_cell_angle_alpha  90.000 
_cell_angle_beta   90.000 
_cell_angle_gamma  90.000 
 
_shelx_F_squared_multiplier     1.000 
 
loop_ 
 _refln_index_h 
 _refln_index_k 
 _refln_index_l 
 _refln_F_squared_calc 
 _refln_F_squared_meas 
 _refln_F_squared_sigma 
 _refln_observed_status 
   2   0   0     7776.27     7631.09     73.82 o 
   4   0   0     3876.89     3942.85     71.45 o 
   6   0   0      271.16      283.43     10.41 o 
   8   0   0      169.58      154.89     13.46 o 
   1   1   0     4700.12     4409.14     30.28 o 
   2   1   0      772.67      755.07      6.80 o 
   3   1   0      256.35      264.95      3.99 o 
   4   1   0      309.43      293.12      4.65 o 
   5   1   0      104.97      115.74      7.24 o 
   6   1   0       16.78       22.55      2.73 o 
   7   1   0        0.69       -0.98      1.41 o 
   8   1   0       26.90       30.15      3.58 o 
   9   1   0        7.79        3.95      2.50 o 
   0   2   0     4269.67     4080.81     39.41 o 
   1   2   0     5060.34     4800.95     26.83 o 
   2   2   0       40.02       32.37      1.30 o 
   3   2   0     2638.97     2590.57     19.14 o 
   4   2   0      806.21      826.17     11.48 o 
   5   2   0       11.44       10.66      1.85 o 
   6   2   0       47.87       40.74      3.38 o 
   7   2   0        0.64        0.37      1.53 o 
   8   2   0        1.30        0.11      1.89 o 
   9   2   0        7.80        9.81      2.92 o 
   1   3   0     2379.91     2337.89     14.77 o 
   2   3   0       28.26       34.96      1.90 o 
   3   3   0     1069.18      966.59      9.22 o 
   4   3   0      557.85      565.22      7.57 o 
   5   3   0       11.85       12.75      1.65 o 
   6   3   0      177.82      175.13      5.95 o 
   7   3   0        7.88        4.32      1.98 o 
   8   3   0       14.39       11.84      2.69 o 
   9   3   0        3.99        2.64      2.84 o 
   0   4   0     4995.02     4497.20     37.37 o 
   1   4   0     1880.22     1819.31     12.69 o 
   2   4   0     1264.30     1311.42     10.36 o 
   3   4   0       24.01       28.88      1.58 o 
   4   4   0     1306.76     1267.74     10.95 o 
   5   4   0      212.14      210.83      5.06 o 
   6   4   0        1.68       -1.09      1.36 o 
   7   4   0        7.13        3.75      1.96 o 
   8   4   0        0.04       -2.55      1.70 o 
   1   5   0       37.72       42.42      1.70 o 
   2   5   0       41.01       41.87      1.91 o 
   3   5   0       24.59       23.96      1.74 o 
   4   5   0       52.84       57.91      3.85 o 
   5   5   0        0.93       -0.28      1.16 o 
   6   5   0        6.87        9.10      2.31 o 
   7   5   0        3.33       -1.18      2.03 o 
   8   5   0        0.86       -1.95      2.09 o 
   0   6   0      508.89      464.11      7.16 o 
   1   6   0       16.86       16.26      1.32 o 
   2   6   0        0.84        0.52      0.71 o 
   3   6   0       75.06       67.39      2.56 o 
   4   6   0        0.01       -0.18      1.06 o 
   5   6   0      371.38      363.77      7.22 o 
   6   6   0        3.85        3.01      1.80 o 
   7   6   0       48.89       46.78      4.35 o 
   8   6   0       10.59        3.04      2.31 o 
   1   7   0       54.01       57.75      2.46 o 
   2   7   0       39.85       32.83      1.98 o 
   3   7   0      126.83      124.16      4.31 o 
   4   7   0      280.90      278.90      7.00 o 
   5   7   0      108.07      117.57      5.51 o 
   6   7   0       89.18       98.11      5.69 o 
   7   7   0       30.80       30.11      3.77 o 
   8   7   0        0.29       -1.37      2.11 o 
   0   8   0       49.24       49.74      2.94 o 
   1   8   0       23.37       22.54      1.81 o 
   2   8   0      242.99      255.06      6.52 o 
   3   8   0      246.52      229.69      4.89 o 
   4   8   0        6.62        9.02      1.77 o 
   5   8   0       60.82       72.55      3.91 o 
   6   8   0       45.14       49.28      4.20 o 
   7   8   0       18.58       21.20      3.34 o 
   1   9   0      141.65      131.71      3.73 o 
   2   9   0      159.41      158.36      4.22 o 
   3   9   0      361.92      356.63      7.19 o 
   4   9   0        8.02        6.12      1.64 o 
   5   9   0       56.27       59.28      5.60 o 
   6   9   0       25.92       23.91      3.92 o 
   7   9   0       32.02       35.39      5.07 o 
   0  10   0        1.23        2.79      1.71 o 
   1  10   0        4.36        3.07      1.38 o 
   2  10   0       36.40       39.89      2.97 o 
   3  10   0      112.63      116.97      4.66 o 
   4  10   0       17.17       11.93      2.40 o 
   5  10   0       15.48       13.22      3.12 o 
   6  10   0       23.44       30.57      3.67 o 
   1  11   0      167.29      176.54      5.63 o 
   2  11   0      304.96      311.68      8.60 o 
   3  11   0       72.19       82.54      4.98 o 
   4  11   0       25.37       26.68      3.87 o 
   5  11   0       14.45       22.07      3.87 o 
   6  11   0        1.34        0.63      2.48 o 
   0  12   0      245.91      254.46     11.27 o 
   1  12   0      389.22      398.98      8.93 o 
   2  12   0        1.72        1.55      1.57 o 
   3  12   0       10.83        9.05      2.28 o 
   4  12   0       11.21       15.08      3.42 o 
   5  12   0       21.46       26.51      4.99 o 
   1  13   0       24.50       22.00      2.95 o 
   2  13   0       42.06       41.41      3.68 o 
   3  13   0       16.66       17.56      3.89 o 
   4  13   0        7.24        8.00      5.48 o 
   0  14   0        2.05       -0.62      2.63 o 
   1  14   0       11.09       12.15      2.68 o 
   2  14   0        0.18        0.06      1.81 o 
   1   0   1     1038.51      994.47      9.66 o 
   2   0   1     2011.18     1889.47     15.56 o 
   3   0   1      270.10      260.45      3.95 o 
   4   0   1      541.00      526.11      6.84 o 
   5   0   1       86.34       93.38      4.07 o 
   6   0   1        1.85        1.24      1.79 o 
   7   0   1       45.69       36.94      3.52 o 
   8   0   1        6.02       10.78      2.64 o 
   9   0   1        1.39       -0.05      3.59 o 
  -9   1   1        5.92        5.89      2.41 o 
  -8   1   1        3.32        3.31      1.98 o 
  -7   1   1        0.51        2.58      1.66 o 
  -6   1   1       67.21       65.21      6.30 o 
  -5   1   1       67.10       65.36      4.45 o 
  -4   1   1      383.24      421.67      6.06 o 
  -3   1   1      343.09      337.13      4.57 o 
  -2   1   1     8823.99     8471.66     56.81 o 
  -1   1   1     3381.64     3235.82     22.66 o 
   1   1   1     3380.33     3240.85     21.81 o 
   2   1   1     8824.79     8439.22     60.31 o 
   3   1   1      342.69      335.07      6.50 o 
   4   1   1      383.14      419.92      5.83 o 
   5   1   1       67.14       66.87      4.25 o 
   6   1   1       67.31       71.32      5.01 o 
   7   1   1        0.50       -1.90      2.00 o 
   8   1   1        3.34        1.03      1.73 o 
   9   1   1        5.91        8.24      2.66 o 
  -9   2   1        4.18        5.01      3.43 o 
  -8   2   1        5.57        5.60      2.23 o 
  -7   2   1       13.25        5.04      2.70 o 
  -6   2   1       12.44       10.29      2.13 o 
  -5   2   1      111.70      110.76      5.05 o 
  -4   2   1      502.13      482.44      6.55 o 
  -3   2   1      748.30      758.56      8.74 o 
  -2   2   1     3559.29     3423.28     18.85 o 
  -1   2   1     1811.95     1777.49     12.35 o 
   0   2   1     1555.58     1417.46      9.16 o 
   1   2   1     1813.92     1754.93     10.27 o 
   2   2   1     3558.43     3457.96     22.83 o 
   3   2   1      748.28      754.43      7.95 o 
   4   2   1      502.47      485.51     10.42 o 
   5   2   1      111.74      119.33      4.39 o 
   6   2   1       12.45       11.73      2.12 o 
   7   2   1       13.28        7.70      2.17 o 
   8   2   1        5.63        3.41      2.16 o 
   9   2   1        4.18        2.93      2.40 o 
  -9   3   1       25.99       26.25      3.87 o 
  -8   3   1        2.62        3.17      2.13 o 
  -7   3   1       21.49       20.82      2.93 o 
  -6   3   1       17.24       12.54      2.32 o 
  -5   3   1       58.07       53.72      2.75 o 
  -4   3   1      404.39      416.66      5.22 o 
  -3   3   1      249.80      240.63      3.93 o 
  -2   3   1      197.70      203.40      3.38 o 
  -1   3   1     1584.36     1533.50     10.53 o 
   0   3   1      125.77      131.17      2.08 o 
   1   3   1     1583.72     1528.96     10.53 o 
   2   3   1      197.55      203.69      2.84 o 
   3   3   1      249.45      243.04      5.11 o 
   4   3   1      403.95      420.65      6.44 o 
   5   3   1       58.27       62.49      2.92 o 
   6   3   1       17.20       16.18      2.49 o 
   7   3   1       21.51       17.17      2.67 o 
   8   3   1        2.63        2.56      2.06 o 
   9   3   1       25.98       21.96      4.30 o 
  -8   4   1       19.11       19.16      3.23 o 
  -7   4   1       45.23       47.59      4.16 o 
  -6   4   1      251.85      247.04      7.76 o 
  -5   4   1      641.18      639.62      9.14 o 
  -4   4   1        1.89        1.02      0.89 o 
  -3   4   1      862.45      856.57      8.22 o 
  -2   4   1      499.06      493.56      6.13 o 
  -1   4   1      237.91      216.57      3.24 o 
   0   4   1      323.50      311.95      3.82 o 
   1   4   1      238.06      225.96      3.31 o 
   2   4   1      499.16      502.10      5.08 o 
   3   4   1      863.00      859.86      8.18 o 
   4   4   1        1.91        1.91      1.12 o 
   5   4   1      641.05      624.64      9.20 o 
   6   4   1      251.67      252.08      7.13 o 
   7   4   1       45.32       42.21      3.97 o 
   8   4   1       19.12       26.67      5.05 o 
  -8   5   1       78.90       95.37      6.03 o 
  -7   5   1       20.39       21.65      3.44 o 
  -6   5   1      784.43      824.79     15.36 o 
  -5   5   1      161.75      153.99      4.57 o 
  -4   5   1       67.49       82.90      2.71 o 
  -3   5   1      357.84      366.38      5.29 o 
  -2   5   1     1245.38     1242.85     11.71 o 
  -1   5   1      372.45      368.29      6.53 o 
   0   5   1       30.70       28.80      1.39 o 
   1   5   1      371.98      377.57      4.81 o 
   2   5   1     1245.96     1233.39      9.59 o 
   3   5   1      357.61      369.27      5.25 o 
   4   5   1       67.51       75.22      3.16 o 
   5   5   1      161.57      166.34      4.68 o 
   6   5   1      784.36      810.40     13.48 o 
   7   5   1       20.37       22.90      3.13 o 
   8   5   1       78.88       84.90      5.67 o 
  -8   6   1       14.55       13.03      3.09 o 
  -7   6   1        1.23        1.24      1.92 o 
  -6   6   1        4.02       -0.54      1.54 o 
  -5   6   1      430.37      439.71      8.06 o 
  -4   6   1       14.31       17.52      1.96 o 
  -3   6   1      198.69      196.93      4.07 o 
  -2   6   1       79.78       82.78      2.61 o 
  -1   6   1      269.67      280.92      4.40 o 
   0   6   1        8.46        8.10      1.05 o 
   1   6   1      269.24      281.82      4.44 o 
   2   6   1       79.54       85.33      2.65 o 
   3   6   1      198.72      197.72      4.00 o 
   4   6   1       14.31       15.09      1.87 o 
   5   6   1      430.18      431.78      8.89 o 
   6   6   1        4.01        6.25      2.27 o 
   7   6   1        1.24       -2.40      1.60 o 
   8   6   1       14.60       12.85      3.54 o 
  -8   7   1        1.16       -1.44      2.07 o 
  -7   7   1      250.83      269.19      8.67 o 
  -6   7   1      197.47      214.92     10.49 o 
  -5   7   1      189.98      201.82      5.65 o 
  -4   7   1       32.43       36.83      2.76 o 
  -3   7   1       21.00       23.55      2.08 o 
  -2   7   1      144.29      155.59      3.64 o 
  -1   7   1      367.40      357.09      5.38 o 
   0   7   1        1.32        2.75      0.76 o 
   1   7   1      367.40      355.01      6.93 o 
   2   7   1      144.22      157.78      3.68 o 
   3   7   1       21.04       25.65      1.78 o 
   4   7   1       32.46       32.05      2.54 o 
   5   7   1      189.86      190.61      5.38 o 
   6   7   1      197.60      220.78      7.14 o 
   7   7   1      250.83      269.33     14.17 o 
   8   7   1        1.17       -1.54      3.25 o 
  -7   8   1       16.14       19.69      3.44 o 
  -6   8   1       64.79       61.59      6.91 o 
  -5   8   1      105.14      113.01      4.72 o 
  -4   8   1      201.46      191.49      5.43 o 
  -3   8   1      136.45      137.65      4.32 o 
  -2   8   1      155.02      151.39      3.85 o 
  -1   8   1       42.60       44.97      3.12 o 
   0   8   1      131.20      134.92      3.06 o 
   1   8   1       42.52       40.04      2.21 o 
   2   8   1      155.04      156.59      3.91 o 
   3   8   1      136.39      142.93      4.21 o 
   4   8   1      201.35      201.47      5.38 o 
   5   8   1      105.27      120.72      5.32 o 
   6   8   1       64.83       75.53      5.78 o 
   7   8   1       16.12       12.20      4.39 o 
  -7   9   1        0.68        2.22      2.84 o 
  -6   9   1        3.52        5.12      2.22 o 
  -5   9   1        1.28        1.65      1.51 o 
  -4   9   1       32.29       34.55      3.82 o 
  -3   9   1        2.09        4.01      1.46 o 
  -2   9   1       44.54       42.96      2.92 o 
  -1   9   1       35.65       34.14      2.19 o 
   0   9   1      118.58      121.00      3.52 o 
   1   9   1       35.81       36.07      3.84 o 
   2   9   1       44.44       45.97      2.62 o 
   3   9   1        2.10        0.77      1.23 o 
   4   9   1       32.26       34.97      3.65 o 
   5   9   1        1.30        1.79      1.58 o 
   6   9   1        3.49        5.88      2.68 o 
   7   9   1        0.68        5.91      3.98 o 
  -6  10   1        6.92        6.42      3.87 o 
  -5  10   1       17.33       10.04      2.57 o 
  -4  10   1       24.78       17.86      3.69 o 
  -3  10   1       77.66       78.37      4.00 o 
  -2  10   1       64.95       61.67      3.99 o 
  -1  10   1      337.93      340.27      6.57 o 
   0  10   1        0.73        0.56      1.02 o 
   1  10   1      337.73      345.46      7.15 o 
   2  10   1       64.90       64.49      4.51 o 
   3  10   1       77.67       69.89      6.09 o 
   4  10   1       24.74       18.78      2.75 o 
   5  10   1       17.38       13.61      2.65 o 
   6  10   1        6.91        3.07      2.34 o 
  -6  11   1        1.36        2.73      2.99 o 
  -5  11   1        6.67        4.86      2.24 o 
  -4  11   1        1.64        1.12      2.67 o 
  -3  11   1       15.29       16.65      2.40 o 
  -2  11   1       16.48       14.63      2.51 o 
  -1  11   1      122.15      123.72      5.05 o 
   0  11   1        6.07        3.20      1.51 o 
   1  11   1      122.07      123.89      5.07 o 
   2  11   1       16.44       13.30      2.79 o 
   3  11   1       15.30       20.08      3.50 o 
   4  11   1        1.64       -0.97      1.83 o 
   5  11   1        6.66        5.06      2.75 o 
   6  11   1        1.37        5.27      5.75 o 
  -5  12   1       16.77       15.15      9.68 o 
  -4  12   1        0.85        1.56      2.54 o 
  -3  12   1       10.53       10.58      2.59 o 
  -2  12   1       40.43       37.89      4.30 o 
  -1  12   1       22.92       24.55      2.87 o 
   0  12   1       50.22       46.91      3.75 o 
   1  12   1       22.96       24.44      2.88 o 
   2  12   1       40.40       45.13      4.80 o 
   3  12   1       10.52       10.20      2.88 o 
   4  12   1        0.86       -0.35      2.26 o 
   5  12   1       16.80       13.44      3.96 o 
  -4  13   1       16.02       16.46      3.87 o 
  -3  13   1       16.27       14.24      2.70 o 
  -2  13   1       26.50       17.08      2.77 o 
  -1  13   1       80.84       89.29      7.70 o 
   0  13   1        8.46        9.07      4.33 o 
   1  13   1       80.87       88.94      5.09 o 
   2  13   1       26.57       27.27      3.15 o 
   3  13   1       16.25       14.27      3.43 o 
   4  13   1       16.02       16.12      3.74 o 
  -2  14   1       57.43       56.54      6.55 o 
  -1  14   1       10.81        7.86      2.66 o 
   0  14   1        0.05        1.55      2.22 o 
   1  14   1       10.84        7.72      2.26 o 
   2  14   1       57.41       49.71      4.23 o 
   0   0   2    12032.63    10671.00    137.10 o 
   1   0   2      931.80      951.32      7.20 o 
   2   0   2     3634.56     3516.10     28.74 o 
   3   0   2      971.18      937.24      8.85 o 
   4   0   2      351.94      366.09      7.21 o 
   5   0   2       23.14       27.52      2.61 o 
   6   0   2      136.90      145.54      6.88 o 
   7   0   2        0.06        0.92      1.51 o 
   8   0   2       51.86       45.46      4.33 o 
   9   0   2        1.93        6.51      2.51 o 
  -9   1   2        8.07        2.51      2.46 o 
  -8   1   2        2.80        2.63      1.84 o 
  -7   1   2       18.76        9.39      2.29 o 
  -6   1   2       16.36       19.77      4.70 o 
  -5   1   2      105.33       98.08      4.19 o 
  -4   1   2        0.28       -0.06      0.81 o 
  -3   1   2     1271.09     1224.44      9.42 o 
  -2   1   2      164.02      165.65      2.65 o 
  -1   1   2     1546.38     1527.49     10.67 o 
   0   1   2       79.10       64.95      1.51 o 
   1   1   2     1544.09     1537.27     10.77 o 
   2   1   2      164.29      158.72      3.03 o 
   3   1   2     1271.56     1238.15     11.27 o 
   4   1   2        0.25        0.77      0.72 o 
   5   1   2      105.12       98.24      4.21 o 
   6   1   2       16.35       15.84      2.30 o 
   7   1   2       18.70       22.99      4.04 o 
   8   1   2        2.79        3.59      2.33 o 
   9   1   2        8.07        3.83      3.12 o 
  -9   2   2       10.89        6.30      2.47 o 
  -8   2   2       21.85       14.26      2.80 o 
  -7   2   2       18.31       14.58      2.95 o 
  -6   2   2       40.16       38.06      3.36 o 
  -5   2   2       24.97       24.42      2.55 o 
  -4   2   2      290.17      298.69      4.79 o 
  -3   2   2      804.67      812.46      7.34 o 
  -2   2   2      406.49      394.64      4.10 o 
  -1   2   2     4131.00     4058.94     23.19 o 
   0   2   2      886.48      859.43      7.01 o 
   1   2   2     4133.87     4021.61     25.41 o 
   2   2   2      406.96      396.44      4.36 o 
   3   2   2      804.92      800.81      8.29 o 
   4   2   2      290.09      304.07      5.42 o 
   5   2   2       24.93       23.60      1.97 o 
   6   2   2       39.97       42.43      3.46 o 
   7   2   2       18.38       20.08      2.83 o 
   8   2   2       21.86       19.04      6.11 o 
   9   2   2       10.89       10.46      3.55 o 
  -9   3   2        0.57        2.97      2.61 o 
  -8   3   2       47.10       47.73      4.50 o 
  -7   3   2        1.60       -2.22      1.48 o 
  -6   3   2      203.62      198.42      6.38 o 
  -5   3   2       69.86       72.71      3.90 o 
  -4   3   2      541.64      543.29      6.34 o 
  -3   3   2      153.63      149.56      2.71 o 
  -2   3   2      541.76      528.16      5.34 o 
  -1   3   2       58.72       58.59      2.03 o 
   0   3   2    10427.76    10003.77     59.31 o 
   1   3   2       58.76       56.84      1.77 o 
   2   3   2      541.09      523.52      5.71 o 
   3   3   2      153.71      152.58      4.27 o 
   4   3   2      542.22      543.40      8.11 o 
   5   3   2       69.87       74.19      3.15 o 
   6   3   2      203.68      193.67      8.49 o 
   7   3   2        1.59        0.29      1.72 o 
   8   3   2       47.06       45.88      4.36 o 
   9   3   2        0.57       -3.23      2.67 o 
  -8   4   2       10.54        8.41      2.66 o 
  -7   4   2       37.84       36.79      3.74 o 
  -6   4   2       90.30       96.72      5.02 o 
  -5   4   2      179.28      182.80      4.82 o 
  -4   4   2      193.17      176.50      3.87 o 
  -3   4   2       33.82       40.24      2.09 o 
  -2   4   2       55.98       51.41      2.21 o 
  -1   4   2       45.06       46.78      1.50 o 
   0   4   2      103.31       96.58      1.88 o 
   1   4   2       45.09       43.51      1.55 o 
   2   4   2       56.39       51.71      1.65 o 
   3   4   2       34.01       33.72      3.01 o 
   4   4   2      192.90      173.93      4.18 o 
   5   4   2      179.25      183.16      4.75 o 
   6   4   2       90.43       89.35      4.66 o 
   7   4   2       37.86       48.16      4.11 o 
   8   4   2       10.55        6.61      2.94 o 
  -8   5   2       13.48       12.42      3.09 o 
  -7   5   2       74.04       76.54      5.14 o 
  -6   5   2      266.70      273.24      7.81 o 
  -5   5   2        0.48       -0.85      1.18 o 
  -4   5   2       33.48       24.30      1.84 o 
  -3   5   2      101.72       99.90      3.08 o 
  -2   5   2      954.32      977.76     10.22 o 
  -1   5   2        5.19        6.10      0.82 o 
   0   5   2      204.55      221.84      3.23 o 
   1   5   2        5.14        7.88      1.01 o 
   2   5   2      953.72     1003.12      8.28 o 
   3   5   2      101.37       99.08      2.73 o 
   4   5   2       33.45       29.14      2.21 o 
   5   5   2        0.47        1.35      1.26 o 
   6   5   2      266.70      275.16      7.53 o 
   7   5   2       73.94       71.23      6.08 o 
   8   5   2       13.43        9.17      3.18 o 
  -8   6   2        1.33        0.62      2.17 o 
  -7   6   2        5.48        1.78      2.04 o 
  -6   6   2      117.14      130.22      5.91 o 
  -5   6   2      130.59      131.39      4.53 o 
  -4   6   2        4.83        4.26      1.19 o 
  -3   6   2      114.45      105.16      3.39 o 
  -2   6   2      324.12      314.86      7.24 o 
  -1   6   2      271.99      267.98      4.03 o 
   0   6   2      308.44      331.43      4.41 o 
   1   6   2      272.44      265.27      4.28 o 
   2   6   2      324.33      324.54      4.46 o 
   3   6   2      114.10      103.61      2.73 o 
   4   6   2        4.82        3.61      1.25 o 
   5   6   2      130.74      133.77      5.04 o 
   6   6   2      117.19      124.87      5.47 o 
   7   6   2        5.51        1.81      2.29 o 
   8   6   2        1.33       -0.24      3.78 o 
  -8   7   2        1.45        3.33      2.37 o 
  -7   7   2       39.71       43.51      4.35 o 
  -6   7   2       40.39       38.99      3.81 o 
  -5   7   2      224.65      213.59      6.41 o 
  -4   7   2      165.05      180.49      5.35 o 
  -3   7   2       52.63       55.45      2.91 o 
  -2   7   2      177.12      181.91      5.83 o 
  -1   7   2      240.74      229.33      4.00 o 
   0   7   2      273.78      261.71      4.19 o 
   1   7   2      241.30      229.86      7.01 o 
   2   7   2      176.97      183.86      4.21 o 
   3   7   2       52.67       55.66      2.83 o 
   4   7   2      165.22      169.39      4.69 o 
   5   7   2      224.80      230.28      5.83 o 
   6   7   2       40.45       37.78      3.57 o 
   7   7   2       39.74       44.23      6.46 o 
   8   7   2        1.46        1.59      5.93 o 
  -7   8   2        6.71        6.97      2.72 o 
  -6   8   2       27.00       34.10      3.72 o 
  -5   8   2       43.42       42.81      3.23 o 
  -4   8   2       16.44       15.16      2.05 o 
  -3   8   2      127.15      126.93      4.23 o 
  -2   8   2      184.40      191.77      5.33 o 
  -1   8   2       21.54       23.57      1.72 o 
   0   8   2       17.94       16.68      1.39 o 
   1   8   2       21.55       22.61      1.93 o 
   2   8   2      184.91      200.30      4.42 o 
   3   8   2      127.15      125.43      4.28 o 
   4   8   2       16.44       11.93      2.20 o 
   5   8   2       43.50       45.66      3.68 o 
   6   8   2       27.08       33.15      4.33 o 
   7   8   2        6.70        7.69      7.01 o 
  -7   9   2       22.34       16.29      3.28 o 
  -6   9   2        1.10       -0.77      1.97 o 
  -5   9   2        7.60        8.32      1.93 o 
  -4   9   2        4.20        4.10      1.58 o 
  -3   9   2      136.52      131.91      4.65 o 
  -2   9   2       37.22       35.53      2.71 o 
  -1   9   2      172.64      182.86      4.25 o 
   0   9   2      344.27      328.85      6.13 o 
   1   9   2      172.85      170.08      5.39 o 
   2   9   2       37.34       34.79      3.35 o 
   3   9   2      136.26      136.65      4.09 o 
   4   9   2        4.16        2.58      1.64 o 
   5   9   2        7.56        5.96      2.05 o 
   6   9   2        1.11        2.72      2.22 o 
   7   9   2       22.38       20.68      5.33 o 
  -6  10   2       16.30       20.98      5.62 o 
  -5  10   2        0.71       -0.31      1.51 o 
  -4  10   2        1.15        0.21      1.40 o 
  -3  10   2       33.46       29.76      2.82 o 
  -2  10   2       53.88       49.71      3.45 o 
  -1  10   2       26.53       25.66      2.17 o 
   0  10   2      235.10      226.93      5.80 o 
   1  10   2       26.54       29.43      3.00 o 
   2  10   2       53.86       50.90      3.32 o 
   3  10   2       33.52       27.20      2.73 o 
   4  10   2        1.16       -0.63      1.75 o 
   5  10   2        0.72        4.25      2.90 o 
   6  10   2       16.32       18.88      4.44 o 
  -6  11   2        8.82        5.76      3.30 o 
  -5  11   2        9.66        6.26      2.27 o 
  -4  11   2        7.92        8.91      2.41 o 
  -3  11   2       22.57       18.66      2.50 o 
  -2  11   2       75.19       72.71      3.43 o 
  -1  11   2      104.84      110.88      4.31 o 
   0  11   2       38.66       38.06      3.53 o 
   1  11   2      105.04      105.16      4.52 o 
   2  11   2       75.23       73.96      5.37 o 
   3  11   2       22.64       22.58      3.00 o 
   4  11   2        7.94        7.17      2.59 o 
   5  11   2        9.69        8.97      3.31 o 
   6  11   2        8.83        3.82      3.27 o 
  -5  12   2       35.88       34.07      4.22 o 
  -4  12   2        3.10        2.18      2.03 o 
  -3  12   2        2.60        0.69      1.89 o 
  -2  12   2        7.97        7.29      1.77 o 
  -1  12   2      133.16      145.51      8.32 o 
   0  12   2      120.03      128.09      5.49 o 
   1  12   2      133.30      138.98      7.76 o 
   2  12   2        7.94        5.73      2.61 o 
   3  12   2        2.60        5.66      2.31 o 
   4  12   2        3.10        2.14      2.28 o 
   5  12   2       35.94       32.28      7.44 o 
  -4  13   2        4.75       10.25      3.42 o 
  -3  13   2       14.60       21.81      5.44 o 
  -2  13   2       19.74       28.10      3.20 o 
  -1  13   2       16.27       16.39      2.85 o 
   0  13   2       51.42       55.83      4.35 o 
   1  13   2       16.32       21.29      2.82 o 
   2  13   2       19.72       22.10      2.90 o 
   3  13   2       14.57       17.62      5.26 o 
   4  13   2        4.74       11.43      4.00 o 
  -2  14   2       59.24       70.93      6.08 o 
  -1  14   2       15.16        9.80      2.92 o 
   0  14   2        5.07        2.98      2.57 o 
   1  14   2       15.16       13.40      3.34 o 
   2  14   2       59.24       58.98      4.64 o 
   1   0   3      377.27      383.00      4.14 o 
   2   0   3       11.28       18.92      1.01 o 
   3   0   3      339.28      339.98      5.42 o 
   4   0   3        7.95        5.55      0.84 o 
   5   0   3        0.97        2.78      1.43 o 
   6   0   3        0.37       -1.65      1.27 o 
   7   0   3       23.88       24.84      3.05 o 
   8   0   3        3.87        0.98      1.81 o 
   9   0   3        8.24        5.33      2.88 o 
  -9   1   3        0.39       -3.77      2.95 o 
  -8   1   3        5.67        0.44      1.72 o 
  -7   1   3        2.72        1.48      1.58 o 
  -6   1   3       32.73       33.44      3.11 o 
  -5   1   3      217.49      233.00      6.10 o 
  -4   1   3      557.05      576.01     13.37 o 
  -3   1   3      896.51      877.54      7.52 o 
  -2   1   3      945.17      868.09      7.05 o 
  -1   1   3     6967.85     6614.30     39.71 o 
   0   1   3      478.56      443.34      4.95 o 
   1   1   3     6964.48     6604.12     36.44 o 
   2   1   3      946.02      867.53      6.96 o 
   3   1   3      897.03      894.33      7.74 o 
   4   1   3      557.19      572.95      6.24 o 
   5   1   3      217.39      216.95      6.20 o 
   6   1   3       32.69       33.46      3.13 o 
   7   1   3        2.72        1.16      1.71 o 
   8   1   3        5.63        2.63      2.31 o 
   9   1   3        0.39        5.90      3.51 o 
  -9   2   3        2.73        4.31      3.46 o 
  -8   2   3       15.78       14.69      2.76 o 
  -7   2   3       49.29       51.37      4.14 o 
  -6   2   3       93.49       98.60      6.62 o 
  -5   2   3      207.05      204.85      5.86 o 
  -4   2   3      192.45      213.86      4.61 o 
  -3   2   3      109.49      119.25      2.22 o 
  -2   2   3      188.18      169.16      2.72 o 
  -1   2   3     4031.77     3949.52     23.21 o 
   0   2   3     4351.28     4261.91     29.96 o 
   1   2   3     4029.31     3921.60     36.09 o 
   2   2   3      188.97      169.50      3.06 o 
   3   2   3      109.87      115.17      2.86 o 
   4   2   3      192.08      206.88      3.71 o 
   5   2   3      207.04      201.82      4.67 o 
   6   2   3       93.61      100.49      5.53 o 
   7   2   3       49.39       45.59      4.75 o 
   8   2   3       15.83       14.53      3.29 o 
   9   2   3        2.72        3.69      2.95 o 
  -8   3   3       13.04        9.63      4.69 o 
  -7   3   3       62.65       62.93      4.60 o 
  -6   3   3      104.23       98.40      5.19 o 
  -5   3   3      261.67      276.25      6.99 o 
  -4   3   3       37.14       37.14      1.89 o 
  -3   3   3     1025.96     1010.72      8.13 o 
  -2   3   3      632.23      639.60      6.30 o 
  -1   3   3      429.81      434.59      4.48 o 
   0   3   3      517.65      473.67      5.36 o 
   1   3   3      429.54      432.37      4.84 o 
   2   3   3      631.95      650.38      6.18 o 
   3   3   3     1026.38     1001.84      9.88 o 
   4   3   3       37.08       35.64      2.15 o 
   5   3   3      261.87      260.27      6.00 o 
   6   3   3      104.20      111.15      5.03 o 
   7   3   3       62.61       64.69      4.45 o 
   8   3   3       13.08        8.97      2.97 o 
  -8   4   3       59.22       62.54      7.16 o 
  -7   4   3       19.82       28.13      3.49 o 
  -6   4   3       23.97       24.18      3.23 o 
  -5   4   3       61.87       62.64      3.51 o 
  -4   4   3       44.65       47.91      2.21 o 
  -3   4   3      195.48      210.56      3.67 o 
  -2   4   3      112.66      108.64      2.57 o 
  -1   4   3      119.92      135.61      2.86 o 
   0   4   3       13.87       19.54      1.38 o 
   1   4   3      119.93      129.92      2.50 o 
   2   4   3      112.90      102.50      3.97 o 
   3   4   3      195.53      208.46      3.82 o 
   4   4   3       44.59       44.15      2.38 o 
   5   4   3       61.82       64.35      3.12 o 
   6   4   3       24.03       24.63      3.15 o 
   7   4   3       19.87       16.54      3.26 o 
   8   4   3       59.25       56.49      5.68 o 
  -8   5   3        4.80        9.66      2.66 o 
  -7   5   3       27.72       27.63      3.69 o 
  -6   5   3      259.74      261.63      7.72 o 
  -5   5   3      114.97      113.80      4.21 o 
  -4   5   3       32.82       38.64      2.38 o 
  -3   5   3      206.99      200.48      5.02 o 
  -2   5   3      734.85      799.48      9.16 o 
  -1   5   3      382.78      357.45      5.18 o 
   0   5   3     1331.37     1330.52     11.31 o 
   1   5   3      382.33      364.20      4.02 o 
   2   5   3      734.46      820.95      7.37 o 
   3   5   3      206.84      201.04      4.62 o 
   4   5   3       32.77       35.90      2.33 o 
   5   5   3      114.76      107.83      3.87 o 
   6   5   3      259.59      268.65      9.60 o 
   7   5   3       27.67       22.72      3.78 o 
   8   5   3        4.76        6.53      2.99 o 
  -8   6   3       15.77       21.00      4.61 o 
  -7   6   3        4.05        4.02      2.25 o 
  -6   6   3       21.15       12.89      3.28 o 
  -5   6   3      127.40      120.62      4.50 o 
  -4   6   3       85.83       78.59      3.05 o 
  -3   6   3      206.00      211.65      5.01 o 
  -2   6   3        6.13        5.79      1.22 o 
  -1   6   3       92.33       82.18      2.51 o 
   0   6   3     1023.21     1043.63      9.36 o 
   1   6   3       91.97       80.93      3.08 o 
   2   6   3        6.18        5.54      0.88 o 
   3   6   3      206.32      211.90      4.19 o 
   4   6   3       85.84       81.80      3.30 o 
   5   6   3      127.26      118.63      4.26 o 
   6   6   3       21.20       19.68      6.27 o 
   7   6   3        4.04        0.61      3.91 o 
   8   6   3       15.78       16.97      4.88 o 
  -8   7   3        4.35        6.56      2.82 o 
  -7   7   3        7.68        7.13      2.51 o 
  -6   7   3       49.05       49.10      5.21 o 
  -5   7   3       72.83       72.14      3.91 o 
  -4   7   3       13.80       17.21      1.85 o 
  -3   7   3        6.19        8.93      2.09 o 
  -2   7   3       44.33       43.06      3.59 o 
  -1   7   3      179.05      200.37      3.71 o 
   0   7   3        2.74        2.48      0.87 o 
   1   7   3      179.00      202.79      4.89 o 
   2   7   3       44.38       46.84      1.96 o 
   3   7   3        6.21        6.02      1.50 o 
   4   7   3       13.85       13.51      1.86 o 
   5   7   3       72.78       69.57      4.14 o 
   6   7   3       49.04       44.09      6.02 o 
   7   7   3        7.69        1.51      3.29 o 
   8   7   3        4.33        5.46      3.94 o 
  -7   8   3       39.07       47.31      4.72 o 
  -6   8   3       18.58       18.64      3.06 o 
  -5   8   3       70.54       62.55      3.81 o 
  -4   8   3       78.46       82.97      3.47 o 
  -3   8   3      150.77      145.44      4.53 o 
  -2   8   3       64.57       64.28      3.29 o 
  -1   8   3      369.48      390.13      5.76 o 
   0   8   3        1.03       -0.10      1.13 o 
   1   8   3      368.98      395.43     12.09 o 
   2   8   3       64.72       66.94      2.82 o 
   3   8   3      150.69      145.85      3.99 o 
   4   8   3       78.55       85.22      4.40 o 
   5   8   3       70.41       82.16      4.58 o 
   6   8   3       18.64       18.08      4.56 o 
   7   8   3       39.05       41.09      6.44 o 
  -7   9   3        9.82        6.37      2.91 o 
  -6   9   3       18.86       12.35      4.31 o 
  -5   9   3        6.50        4.92      1.76 o 
  -4   9   3       55.71       58.53      3.67 o 
  -3   9   3       36.31       34.30      2.87 o 
  -2   9   3       43.59       47.56      3.56 o 
  -1   9   3        0.93       -0.41      0.86 o 
   0   9   3       42.80       46.54      2.74 o 
   1   9   3        0.93        1.44      1.47 o 
   2   9   3       43.62       48.75      3.09 o 
   3   9   3       36.24       35.08      2.92 o 
   4   9   3       55.56       48.08      4.45 o 
   5   9   3        6.48        4.56      5.88 o 
   6   9   3       18.82       23.66      3.74 o 
   7   9   3        9.84        8.88      4.38 o 
  -6  10   3        9.84       11.30      2.94 o 
  -5  10   3       27.27       29.81      3.84 o 
  -4  10   3       56.55       53.68      4.55 o 
  -3  10   3       11.82       13.41      2.17 o 
  -2  10   3       44.90       47.48      2.74 o 
  -1  10   3      316.75      325.04      6.18 o 
   0  10   3       57.78       57.32      3.58 o 
   1  10   3      316.52      324.39      7.99 o 
   2  10   3       44.95       45.26      3.62 o 
   3  10   3       11.76       12.17      2.23 o 
   4  10   3       56.56       57.04      5.76 o 
   5  10   3       27.26       30.84     10.96 o 
   6  10   3        9.85       10.63      3.94 o 
  -6  11   3        2.29        0.11      2.86 o 
  -5  11   3        4.52        3.99      2.20 o 
  -4  11   3       18.54       14.30      2.48 o 
  -3  11   3        9.61        7.90      2.04 o 
  -2  11   3        4.37        1.68      1.20 o 
  -1  11   3      101.99      100.10      3.89 o 
   0  11   3      337.80      367.71      7.37 o 
   1  11   3      102.00      119.45      5.48 o 
   2  11   3        4.35        4.73      1.83 o 
   3  11   3        9.57        7.29      2.12 o 
   4  11   3       18.54       11.97      3.78 o 
   5  11   3        4.51        4.75      3.42 o 
   6  11   3        2.29        5.71      3.46 o 
  -5  12   3       11.76       13.69      3.14 o 
  -4  12   3        0.13       -0.01      2.03 o 
  -3  12   3       52.91       53.51      3.41 o 
  -2  12   3        6.49        5.52      1.72 o 
  -1  12   3       64.89       69.78      5.78 o 
   0  12   3       24.75       18.86      2.70 o 
   1  12   3       64.96       68.26      4.34 o 
   2  12   3        6.52        5.78      2.38 o 
   3  12   3       52.91       48.10      5.12 o 
   4  12   3        0.13        0.14      5.56 o 
   5  12   3       11.77       11.54      4.21 o 
  -4  13   3       10.79        5.08      2.83 o 
  -3  13   3       14.74       13.39      3.26 o 
  -2  13   3        9.21        9.77      2.18 o 
  -1  13   3       22.49       22.17      3.28 o 
   0  13   3        7.27        6.85      2.01 o 
   1  13   3       22.43       17.42      2.79 o 
   2  13   3        9.21        9.41      2.82 o 
   3  13   3       14.78       15.31      5.39 o 
   4  13   3       10.77        6.70      3.65 o 
  -2  14   3       28.52       29.72      3.43 o 
  -1  14   3       13.71        8.06      3.20 o 
   0  14   3        3.62        2.54      2.12 o 
   1  14   3       13.74       11.57      2.64 o 
   2  14   3       28.48       22.37      3.17 o 
   0   0   4     3829.00     3619.97     29.53 o 
   1   0   4     6628.94     6530.29     39.87 o 
   2   0   4      331.90      318.58      3.80 o 
   3   0   4      849.61      870.81     10.71 o 
   4   0   4      159.27      158.41      3.09 o 
   5   0   4       86.23       84.60      3.93 o 
   6   0   4       21.30       19.22      3.05 o 
   7   0   4        1.19        1.78      1.55 o 
   8   0   4        1.96        4.67      2.53 o 
   9   0   4        0.33        2.65      2.99 o 
  -9   1   4        6.22        5.69      3.08 o 
  -8   1   4       10.69       11.84      3.40 o 
  -7   1   4       53.74       51.78      4.14 o 
  -6   1   4      243.40      248.88      7.98 o 
  -5   1   4       98.47       89.34      4.12 o 
  -4   1   4      160.21      154.65      2.99 o 
  -3   1   4      304.09      319.04      4.22 o 
  -2   1   4      152.66      137.56      3.97 o 
  -1   1   4     1912.96     1792.25     10.94 o 
   0   1   4      403.41      355.24      4.53 o 
   1   1   4     1914.95     1803.25     13.15 o 
   2   1   4      152.78      141.31      2.87 o 
   3   1   4      304.15      319.10      6.01 o 
   4   1   4      160.17      159.07      3.22 o 
   5   1   4       98.68       95.89      3.82 o 
   6   1   4      243.52      240.59      6.77 o 
   7   1   4       53.73       64.54      7.47 o 
   8   1   4       10.67        5.25      2.85 o 
   9   1   4        6.23        7.73      5.75 o 
  -8   2   4       15.02       11.84      3.24 o 
  -7   2   4       15.08       15.10      2.57 o 
  -6   2   4      110.69      114.21      5.14 o 
  -5   2   4      173.38      175.71      6.70 o 
  -4   2   4       91.02       93.64      3.09 o 
  -3   2   4      656.83      675.68      7.90 o 
  -2   2   4      543.42      538.22      6.10 o 
  -1   2   4      455.30      455.29      4.82 o 
   0   2   4     1535.99     1565.51     11.83 o 
   1   2   4      455.91      460.02      6.47 o 
   2   2   4      543.01      533.21      4.93 o 
   3   2   4      656.63      671.39      6.73 o 
   4   2   4       91.08       91.98      2.59 o 
   5   2   4      173.27      184.65      7.12 o 
   6   2   4      110.70      120.25      5.30 o 
   7   2   4       15.14       10.36      4.83 o 
   8   2   4       15.03       14.57      4.84 o 
  -8   3   4        1.07       -2.31      2.75 o 
  -7   3   4       12.34       10.81      2.48 o 
  -6   3   4      175.14      178.96      6.19 o 
  -5   3   4       24.90       28.70      3.08 o 
  -4   3   4        3.83        2.36      1.11 o 
  -3   3   4      617.80      651.88      6.79 o 
  -2   3   4     1360.53     1405.58     10.97 o 
  -1   3   4     1070.96     1032.39      7.18 o 
   0   3   4      691.67      661.65      6.85 o 
   1   3   4     1070.22     1050.08      9.25 o 
   2   3   4     1360.96     1403.46     13.45 o 
   3   3   4      617.54      664.69      7.02 o 
   4   3   4        3.86        2.72      1.08 o 
   5   3   4       24.90       23.75      2.13 o 
   6   3   4      175.15      171.34      7.01 o 
   7   3   4       12.36       22.66      4.85 o 
   8   3   4        1.08        3.89      2.43 o 
  -8   4   4       16.71       15.80      3.17 o 
  -7   4   4       52.51       58.29      4.60 o 
  -6   4   4      107.85      112.53      5.39 o 
  -5   4   4       52.43       55.90      4.13 o 
  -4   4   4      200.45      215.63      4.32 o 
  -3   4   4       48.05       45.30      2.31 o 
  -2   4   4      892.87      948.10      9.64 o 
  -1   4   4      253.42      246.76      3.56 o 
   0   4   4       57.56       55.74      2.10 o 
   1   4   4      253.84      250.56      4.92 o 
   2   4   4      892.76      968.83      8.36 o 
   3   4   4       48.22       47.40      3.12 o 
   4   4   4      200.63      223.64      6.35 o 
   5   4   4       52.41       52.98      2.93 o 
   6   4   4      107.84      105.68      5.93 o 
   7   4   4       52.47       51.71      5.10 o 
   8   4   4       16.74       17.51      4.35 o 
  -8   5   4       10.16       12.36      3.09 o 
  -7   5   4        2.29        3.73      2.17 o 
  -6   5   4       24.36       24.31      3.02 o 
  -5   5   4       39.54       41.12      2.93 o 
  -4   5   4       65.69       69.55      4.54 o 
  -3   5   4       76.52       78.21      2.96 o 
  -2   5   4      277.69      294.33      5.38 o 
  -1   5   4      447.70      497.24      5.27 o 
   0   5   4     1993.81     1978.33     16.34 o 
   1   5   4      447.87      487.84      6.19 o 
   2   5   4      278.12      307.15      6.18 o 
   3   5   4       76.47       77.47      2.57 o 
   4   5   4       65.70       65.24      2.93 o 
   5   5   4       39.44       34.00      2.94 o 
   6   5   4       24.40       26.43      3.57 o 
   7   5   4        2.28        1.73      2.47 o 
   8   5   4       10.17       10.02      3.41 o 
  -8   6   4       21.08       22.46      3.63 o 
  -7   6   4        4.15        2.44      2.03 o 
  -6   6   4      112.54      114.86      7.89 o 
  -5   6   4       18.84       16.83      2.80 o 
  -4   6   4       88.10       94.50      3.37 o 
  -3   6   4       38.89       48.08      2.39 o 
  -2   6   4       63.45       70.44      3.01 o 
  -1   6   4       73.92       81.81      2.35 o 
   0   6   4       37.91       32.84      2.12 o 
   1   6   4       73.93       80.40      3.08 o 
   2   6   4       63.57       72.54      2.12 o 
   3   6   4       38.89       44.40      2.21 o 
   4   6   4       88.03       82.21      3.27 o 
   5   6   4       18.85       25.23      2.75 o 
   6   6   4      112.46      127.44     11.23 o 
   7   6   4        4.19       10.43      5.65 o 
   8   6   4       21.11       16.63      8.75 o 
  -7   7   4       18.61       19.02      3.34 o 
  -6   7   4        1.23        1.41      1.73 o 
  -5   7   4       22.80       20.20      2.48 o 
  -4   7   4      101.02      104.11      4.03 o 
  -3   7   4        5.41        8.10      1.38 o 
  -2   7   4      151.63      148.64      4.76 o 
  -1   7   4       49.30       52.73      2.99 o 
   0   7   4       56.27       57.67      2.84 o 
   1   7   4       49.38       49.47      3.03 o 
   2   7   4      151.39      154.15      3.66 o 
   3   7   4        5.40        7.93      1.52 o 
   4   7   4      101.09      110.64      4.49 o 
   5   7   4       22.79       13.48      2.67 o 
   6   7   4        1.21        7.05      2.95 o 
   7   7   4       18.60       15.75      9.66 o 
  -7   8   4        9.10        8.80      2.67 o 
  -6   8   4        1.65       -0.02      2.13 o 
  -5   8   4       28.13       27.44      2.72 o 
  -4   8   4       85.85       76.00      3.78 o 
  -3   8   4       10.12        8.86      1.50 o 
  -2   8   4        9.81       10.83      1.55 o 
  -1   8   4        2.79        3.67      1.04 o 
   0   8   4       49.72       51.70      2.94 o 
   1   8   4        2.75        5.78      1.60 o 
   2   8   4        9.81       10.47      1.97 o 
   3   8   4       10.10        5.31      1.64 o 
   4   8   4       85.96       81.14      4.38 o 
   5   8   4       28.08       29.48      3.76 o 
   6   8   4        1.66        1.20      2.03 o 
   7   8   4        9.05       13.01      4.08 o 
  -7   9   4        6.69        1.99      2.38 o 
  -6   9   4        3.08        0.14      1.85 o 
  -5   9   4       40.21       41.67      4.06 o 
  -4   9   4       62.77       60.36      3.68 o 
  -3   9   4       80.62       84.63      4.36 o 
  -2   9   4       11.32        9.66      1.45 o 
  -1   9   4       96.03      104.74      3.43 o 
   0   9   4       10.12       10.88      2.10 o 
   1   9   4       96.22      100.76      4.65 o 
   2   9   4       11.31        9.75      2.08 o 
   3   9   4       80.67       87.46      4.73 o 
   4   9   4       62.85       69.37      5.25 o 
   5   9   4       40.30       48.09      5.85 o 
   6   9   4        3.07        2.67      2.58 o 
   7   9   4        6.68       -0.78      4.47 o 
  -6  10   4        0.67        0.50      1.95 o 
  -5  10   4        3.85        3.78      1.81 o 
  -4  10   4       38.60       30.77      3.44 o 
  -3  10   4       22.26       16.56      2.32 o 
  -2  10   4        3.20        2.53      1.20 o 
  -1  10   4       12.90        9.64      1.81 o 
   0  10   4      293.67      304.95      7.06 o 
   1  10   4       12.93        9.87      2.14 o 
   2  10   4        3.20        3.11      1.70 o 
   3  10   4       22.25       21.04      2.65 o 
   4  10   4       38.64       30.15      4.99 o 
   5  10   4        3.86        4.96      2.96 o 
   6  10   4        0.67       -2.82      3.10 o 
  -5  11   4        0.29       -0.66      1.66 o 
  -4  11   4       13.73       10.46      2.82 o 
  -3  11   4       10.82       11.72      2.24 o 
  -2  11   4        3.07        3.13      1.27 o 
  -1  11   4        9.85        9.73      2.47 o 
   0  11   4      167.56      177.23      5.23 o 
   1  11   4        9.86       14.36      3.33 o 
   2  11   4        3.08        0.68      1.62 o 
   3  11   4       10.83       13.07      2.59 o 
   4  11   4       13.77        8.07      2.89 o 
   5  11   4        0.29       -0.94      2.87 o 
  -5  12   4       18.60       13.11      3.11 o 
  -4  12   4        1.47        2.82      2.18 o 
  -3  12   4        1.37        2.71      2.04 o 
  -2  12   4       23.86       22.54      2.68 o 
  -1  12   4        4.35        1.25      1.59 o 
   0  12   4        2.34        3.02      1.55 o 
   1  12   4        4.36        2.37      1.58 o 
   2  12   4       23.79       24.07      3.55 o 
   3  12   4        1.36        0.41      2.07 o 
   4  12   4        1.45        2.55      3.01 o 
   5  12   4       18.61       16.54      4.95 o 
  -3  13   4        1.91        1.34      2.16 o 
  -2  13   4        0.47       -0.49      1.88 o 
  -1  13   4        0.49        3.04      2.40 o 
   0  13   4        9.28        5.86      2.13 o 
   1  13   4        0.49        1.93      1.74 o 
   2  13   4        0.47       -1.51      2.01 o 
   3  13   4        1.90       -1.12      3.05 o 
  -2  14   4       30.80       35.93      5.02 o 
  -1  14   4        7.06        5.02      2.48 o 
   0  14   4        0.57        0.61      1.93 o 
   1  14   4        7.04        3.60      1.98 o 
   2  14   4       30.82       41.71      4.15 o 
   1   0   5       44.15       45.65      2.00 o 
   2   0   5      905.55      904.50      7.84 o 
   3   0   5      153.66      140.77      2.85 o 
   4   0   5       51.16       52.28      2.25 o 
   5   0   5        0.04       -0.09      1.04 o 
   6   0   5        0.01       -1.94      1.29 o 
   7   0   5      108.19      119.09      6.89 o 
   8   0   5       11.67        8.03      2.94 o 
  -8   1   5        5.89        5.70      3.73 o 
  -7   1   5        5.07       -0.12      2.29 o 
  -6   1   5      166.98      181.80      6.01 o 
  -5   1   5       30.29       29.73      2.83 o 
  -4   1   5       82.24       77.30      2.38 o 
  -3   1   5       31.52       35.81      1.65 o 
  -2   1   5     2115.65     2005.05     15.11 o 
  -1   1   5      116.37      119.70      2.33 o 
   0   1   5      691.19      689.24      8.16 o 
   1   1   5      116.36      119.41      2.57 o 
   2   1   5     2116.14     2010.06     14.17 o 
   3   1   5       31.54       39.69      1.68 o 
   4   1   5       82.42       85.74      2.55 o 
   5   1   5       30.34       37.33      2.40 o 
   6   1   5      166.95      182.26      7.15 o 
   7   1   5        5.07        1.95      1.97 o 
   8   1   5        5.93        2.46      2.62 o 
  -8   2   5        9.79        7.95      3.69 o 
  -7   2   5       21.96       20.93      3.57 o 
  -6   2   5      123.90      121.12      5.40 o 
  -5   2   5       76.62       74.80      4.01 o 
  -4   2   5      391.01      400.56      8.15 o 
  -3   2   5      275.14      283.01      4.32 o 
  -2   2   5       36.22       33.04      1.68 o 
  -1   2   5     1214.48     1124.43      9.05 o 
   0   2   5       93.46       91.78      1.88 o 
   1   2   5     1215.21     1151.12      8.82 o 
   2   2   5       36.17       36.19      1.69 o 
   3   2   5      274.98      282.23      4.11 o 
   4   2   5      391.32      405.55      6.37 o 
   5   2   5       76.56       78.10      4.66 o 
   6   2   5      123.89      133.70      6.64 o 
   7   2   5       21.98       20.46      3.54 o 
   8   2   5        9.79        5.43      2.62 o 
  -8   3   5        4.89       12.43      3.31 o 
  -7   3   5       44.95       39.71      3.88 o 
  -6   3   5       70.74       68.28      4.33 o 
  -5   3   5        7.86        5.04      1.63 o 
  -4   3   5       48.53       47.35      2.60 o 
  -3   3   5      415.72      428.66      6.75 o 
  -2   3   5      557.09      562.70      6.94 o 
  -1   3   5      577.38      571.67      5.37 o 
   0   3   5      542.14      502.70      6.03 o 
   1   3   5      576.45      573.22      7.26 o 
   2   3   5      556.32      580.74      6.23 o 
   3   3   5      415.65      425.97      5.00 o 
   4   3   5       48.47       52.86      2.61 o 
   5   3   5        7.90        8.09      1.82 o 
   6   3   5       70.56       68.35      4.92 o 
   7   3   5       44.90       42.51      4.61 o 
   8   3   5        4.91        1.71      2.72 o 
  -8   4   5        3.05        7.02      3.04 o 
  -7   4   5      119.23      119.42      6.51 o 
  -6   4   5       72.44       72.30      4.61 o 
  -5   4   5      554.01      562.28     10.57 o 
  -4   4   5       59.68       63.55      3.03 o 
  -3   4   5      162.89      177.08      4.32 o 
  -2   4   5      206.73      214.27      4.29 o 
  -1   4   5      494.67      495.67      5.73 o 
   0   4   5      936.90      911.17     13.37 o 
   1   4   5      493.59      509.59      6.16 o 
   2   4   5      206.63      212.91      3.64 o 
   3   4   5      162.70      175.79      3.26 o 
   4   4   5       59.75       58.42      2.42 o 
   5   4   5      553.70      561.06      9.83 o 
   6   4   5       72.45       80.90     14.23 o 
   7   4   5      119.22      113.54      6.72 o 
   8   4   5        3.07        3.07      2.84 o 
  -8   5   5       20.55       17.55      4.48 o 
  -7   5   5       13.46       13.42      2.82 o 
  -6   5   5       42.58       41.19      3.92 o 
  -5   5   5      277.23      277.93      7.85 o 
  -4   5   5       19.66       23.51      2.12 o 
  -3   5   5       78.73       74.69      2.70 o 
  -2   5   5      150.81      157.45      3.62 o 
  -1   5   5     1184.63     1218.41     10.01 o 
   0   5   5       82.73       79.73      2.74 o 
   1   5   5     1183.69     1226.03     13.99 o 
   2   5   5      150.70      153.90      3.54 o 
   3   5   5       79.01       79.85      2.58 o 
   4   5   5       19.53       22.98      2.31 o 
   5   5   5      277.09      273.63      6.55 o 
   6   5   5       42.50       44.92      4.31 o 
   7   5   5       13.41        7.00      4.67 o 
   8   5   5       20.54       12.39      4.52 o 
  -8   6   5       12.10       12.66      3.24 o 
  -7   6   5       10.70       11.70      2.79 o 
  -6   6   5        3.49       -0.08      1.59 o 
  -5   6   5       53.28       58.25      3.55 o 
  -4   6   5       94.53       94.07      3.74 o 
  -3   6   5       89.92       98.82      3.22 o 
  -2   6   5      290.16      283.78      5.15 o 
  -1   6   5      227.68      227.75      3.84 o 
   0   6   5      928.08      991.72     11.02 o 
   1   6   5      227.62      226.80      6.99 o 
   2   6   5      290.37      281.96      6.88 o 
   3   6   5       90.00      101.58      3.44 o 
   4   6   5       94.69       94.04      4.32 o 
   5   6   5       53.22       48.31      4.21 o 
   6   6   5        3.51        2.01      2.58 o 
   7   6   5       10.69        5.52      3.45 o 
   8   6   5       12.09       11.20      4.36 o 
  -7   7   5        2.69        1.34      2.03 o 
  -6   7   5       42.89       49.14      4.31 o 
  -5   7   5       46.98       48.44      3.59 o 
  -4   7   5       39.39       38.13      4.32 o 
  -3   7   5       41.76       44.76      2.58 o 
  -2   7   5       26.83       27.98      1.73 o 
  -1   7   5      122.19      130.24      3.34 o 
   0   7   5       27.61       27.47      3.03 o 
   1   7   5      122.20      122.50      4.30 o 
   2   7   5       26.72       29.35      4.79 o 
   3   7   5       41.77       40.92      3.06 o 
   4   7   5       39.42       38.20      4.37 o 
   5   7   5       47.06       47.90      4.27 o 
   6   7   5       42.88       43.28      4.66 o 
   7   7   5        2.66        0.23      4.40 o 
  -7   8   5        2.44        1.58      3.55 o 
  -6   8   5       12.29        8.86      2.55 o 
  -5   8   5       26.11       30.36      2.95 o 
  -4   8   5      117.43      107.96      4.46 o 
  -3   8   5       15.58       18.58      1.96 o 
  -2   8   5       53.35       56.73      2.57 o 
  -1   8   5      127.89      140.15      3.69 o 
   0   8   5      342.65      341.56      6.74 o 
   1   8   5      127.64      141.31      4.91 o 
   2   8   5       53.39       48.44      3.42 o 
   3   8   5       15.57       14.95      4.44 o 
   4   8   5      117.69      112.44      6.09 o 
   5   8   5       26.02       27.17      4.45 o 
   6   8   5       12.27       18.14      4.11 o 
   7   8   5        2.45        6.60      4.86 o 
  -6   9   5        1.74       -2.41      1.82 o 
  -5   9   5        1.81        2.34      1.62 o 
  -4   9   5       57.33       59.59      4.59 o 
  -3   9   5       59.00       60.01      3.36 o 
  -2   9   5       24.50       22.59      1.97 o 
  -1   9   5       70.43       68.09      3.06 o 
   0   9   5       16.83       18.35      2.19 o 
   1   9   5       70.34       70.33      7.63 o 
   2   9   5       24.48       24.31      2.77 o 
   3   9   5       59.12       65.05      6.72 o 
   4   9   5       57.32       60.80      5.47 o 
   5   9   5        1.82        1.58      2.58 o 
   6   9   5        1.74        6.23      4.43 o 
  -6  10   5       18.51       22.76      3.49 o 
  -5  10   5       22.23       30.58      3.29 o 
  -4  10   5       52.21       57.72      6.53 o 
  -3  10   5      110.48      116.88      4.49 o 
  -2  10   5        5.67        5.56      1.75 o 
  -1  10   5       96.88       91.72      3.68 o 
   0  10   5       76.66       80.03      6.67 o 
   1  10   5       96.88       94.08      4.85 o 
   2  10   5        5.65        4.42      1.82 o 
   3  10   5      110.43      124.43      7.84 o 
   4  10   5       52.19       49.35      7.07 o 
   5  10   5       22.25       31.24     10.37 o 
   6  10   5       18.51       17.08      4.28 o 
  -5  11   5        1.24        2.14      1.82 o 
  -4  11   5       45.31       36.90      4.09 o 
  -3  11   5       10.60       11.84      2.02 o 
  -2  11   5       10.62        9.21      2.02 o 
  -1  11   5        0.60       -1.23      1.15 o 
   0  11   5      208.40      200.33      5.83 o 
   1  11   5        0.61       -0.70      1.73 o 
   2  11   5       10.62       11.01      3.53 o 
   3  11   5       10.59       12.34      5.35 o 
   4  11   5       45.33       40.37      4.79 o 
   5  11   5        1.25        0.89      3.10 o 
  -4  12   5        0.96        0.31      2.14 o 
  -3  12   5       13.39       14.29      2.62 o 
  -2  12   5        8.67        9.22      2.75 o 
  -1  12   5       26.16       19.70      3.64 o 
   0  12   5        2.99        1.92      1.46 o 
   1  12   5       26.16       27.79      3.70 o 
   2  12   5        8.67        7.40      2.27 o 
   3  12   5       13.42       11.87      3.16 o 
   4  12   5        0.96        1.10      2.28 o 
  -3  13   5        3.85        1.78      2.07 o 
  -2  13   5       14.30       13.07      2.67 o 
  -1  13   5        0.35        1.68      2.07 o 
   0  13   5        0.01        0.70      1.61 o 
   1  13   5        0.36        0.32      1.71 o 
   2  13   5       14.28       12.42      4.04 o 
   3  13   5        3.89        0.65      2.80 o 
  -1  14   5        2.29       -3.22      2.50 o 
   0  14   5        6.71        2.53      2.10 o 
   1  14   5        2.28        2.94      2.46 o 
   0   0   6     1950.76     1978.70     22.39 o 
   1   0   6        5.38        5.07      0.88 o 
   2   0   6        2.48        4.28      0.75 o 
   3   0   6      169.04      172.06      3.29 o 
   4   0   6       39.30       38.93      1.93 o 
   5   0   6       14.86       18.97      2.33 o 
   6   0   6      130.03      138.50      7.44 o 
   7   0   6        3.96        5.45      2.50 o 
   8   0   6        1.01        4.38      2.67 o 
  -8   1   6        6.22       13.28      3.40 o 
  -7   1   6       38.75       37.59      4.63 o 
  -6   1   6      238.61      234.96      9.31 o 
  -5   1   6       19.73       26.53      2.24 o 
  -4   1   6       86.46       91.89      2.72 o 
  -3   1   6       84.84       86.08      2.42 o 
  -2   1   6       45.99       44.26      1.86 o 
  -1   1   6     1212.68     1174.73     10.47 o 
   0   1   6        5.29        3.13      0.69 o 
   1   1   6     1213.50     1176.81      9.19 o 
   2   1   6       46.16       44.17      1.80 o 
   3   1   6       84.82       82.43      2.85 o 
   4   1   6       86.62       90.93      2.67 o 
   5   1   6       19.66       26.30      2.55 o 
   6   1   6      238.75      223.96      8.00 o 
   7   1   6       38.78       43.43      5.12 o 
   8   1   6        6.22        9.11      3.00 o 
  -8   2   6       20.56       14.76      3.54 o 
  -7   2   6       16.57       16.44      3.45 o 
  -6   2   6       55.73       47.57      4.65 o 
  -5   2   6      170.09      170.10      5.47 o 
  -4   2   6      112.81      112.00      3.57 o 
  -3   2   6       89.54       87.97      2.78 o 
  -2   2   6       72.67       74.07      3.42 o 
  -1   2   6     1171.45     1187.34     14.89 o 
   0   2   6        3.98        3.50      0.69 o 
   1   2   6     1171.59     1187.94      8.66 o 
   2   2   6       72.87       71.75      2.16 o 
   3   2   6       89.74       83.47      2.58 o 
   4   2   6      112.86      120.68      3.60 o 
   5   2   6      170.08      180.14      5.35 o 
   6   2   6       55.73       51.66      5.30 o 
   7   2   6       16.56       15.44      3.16 o 
   8   2   6       20.57       27.25      4.30 o 
  -8   3   6        2.38        1.20      2.57 o 
  -7   3   6        2.36        1.47      3.44 o 
  -6   3   6       33.36       33.95      4.01 o 
  -5   3   6       34.73       34.95      3.77 o 
  -4   3   6       57.77       57.67      2.90 o 
  -3   3   6      654.62      664.57      8.16 o 
  -2   3   6      900.09      917.82      9.67 o 
  -1   3   6      658.82      672.78      8.93 o 
   0   3   6      474.30      458.32      4.90 o 
   1   3   6      659.27      691.22      5.98 o 
   2   3   6      899.40      912.03      8.48 o 
   3   3   6      654.90      664.55      6.75 o 
   4   3   6       57.86       59.69      2.75 o 
   5   3   6       34.73       33.77      2.91 o 
   6   3   6       33.23       35.10      3.86 o 
   7   3   6        2.36        5.84      2.26 o 
   8   3   6        2.37        3.04      2.65 o 
  -8   4   6        3.89        5.43      3.03 o 
  -7   4   6        8.15        2.69      2.65 o 
  -6   4   6        9.99       10.11      2.35 o 
  -5   4   6      151.96      140.10      5.65 o 
  -4   4   6      152.86      167.05      4.52 o 
  -3   4   6      247.90      245.24      4.91 o 
  -2   4   6      106.49       99.89      2.21 o 
  -1   4   6      106.14      104.33      2.38 o 
   0   4   6        0.09        0.03      0.72 o 
   1   4   6      106.46      107.37      2.77 o 
   2   4   6      106.47      103.78      2.54 o 
   3   4   6      247.66      246.85      6.50 o 
   4   4   6      152.71      160.48      4.18 o 
   5   4   6      151.84      142.06      5.00 o 
   6   4   6       10.00        6.14      2.30 o 
   7   4   6        8.13        7.50      2.62 o 
   8   4   6        3.88        5.48      4.17 o 
  -8   5   6        6.17        5.28      3.25 o 
  -7   5   6       25.71       31.99      6.44 o 
  -6   5   6       41.71       47.62      4.14 o 
  -5   5   6       97.22       95.62      4.94 o 
  -4   5   6        6.65        5.19      2.26 o 
  -3   5   6       21.38       25.34      2.09 o 
  -2   5   6      146.13      137.17      2.87 o 
  -1   5   6      591.11      605.17      6.61 o 
   0   5   6       71.92       72.39      3.23 o 
   1   5   6      591.00      607.56      8.51 o 
   2   5   6      146.30      144.03      3.70 o 
   3   5   6       21.35       25.74      2.14 o 
   4   5   6        6.66        5.26      1.48 o 
   5   5   6       97.31      108.45      5.67 o 
   6   5   6       41.80       47.78      5.81 o 
   7   5   6       25.67       32.19     10.72 o 
   8   5   6        6.18        4.30      3.65 o 
  -7   6   6       17.38       11.37      4.62 o 
  -6   6   6       11.09       11.09      2.63 o 
  -5   6   6       11.86       10.37      2.48 o 
  -4   6   6        2.21        1.96      1.46 o 
  -3   6   6       64.26       65.20      3.59 o 
  -2   6   6       58.94       53.04      2.63 o 
  -1   6   6       93.84      102.82      2.90 o 
   0   6   6      127.52      148.15      3.96 o 
   1   6   6       93.76       97.37      4.88 o 
   2   6   6       58.94       55.13      3.79 o 
   3   6   6       64.36       66.18      4.62 o 
   4   6   6        2.19        1.92      1.37 o 
   5   6   6       11.85        7.31      1.79 o 
   6   6   6       11.10        8.77      5.16 o 
   7   6   6       17.41       15.00      4.18 o 
  -7   7   6       19.59       17.65      3.28 o 
  -6   7   6       10.44       13.58      2.73 o 
  -5   7   6       35.94       35.99      3.68 o 
  -4   7   6      134.32      139.92      4.78 o 
  -3   7   6       66.25       71.79      3.69 o 
  -2   7   6       98.88      101.56      3.23 o 
  -1   7   6        2.11        0.90      0.88 o 
   0   7   6       30.72       33.55      2.44 o 
   1   7   6        2.11        2.55      1.58 o 
   2   7   6       99.11      103.68      7.03 o 
   3   7   6       66.18       72.84      4.72 o 
   4   7   6      134.36      143.72      7.51 o 
   5   7   6       36.00       41.89      8.55 o 
   6   7   6       10.45        8.86      2.80 o 
   7   7   6       19.56       12.59      5.81 o 
  -7   8   6        0.65        2.96      3.99 o 
  -6   8   6        1.65        0.49      2.01 o 
  -5   8   6        2.97        7.20      1.88 o 
  -4   8   6      100.84       91.42      4.23 o 
  -3   8   6        1.97        2.03      1.17 o 
  -2   8   6        2.93        2.82      1.15 o 
  -1   8   6       12.39       12.14      1.44 o 
   0   8   6      339.20      337.29      7.39 o 
   1   8   6       12.42       12.71      2.44 o 
   2   8   6        2.91        5.66      2.39 o 
   3   8   6        1.98       -0.65      1.52 o 
   4   8   6      100.86       96.48      5.85 o 
   5   8   6        2.97        6.49      2.74 o 
   6   8   6        1.65        1.36      2.52 o 
   7   8   6        0.65        7.58      5.48 o 
  -6   9   6        6.97        7.73      2.82 o 
  -5   9   6       33.68       41.28      3.61 o 
  -4   9   6      106.64      103.54      5.32 o 
  -3   9   6      115.56      108.76      4.20 o 
  -2   9   6        1.02        1.31      1.51 o 
  -1   9   6      171.68      176.26      4.46 o 
   0   9   6      630.50      666.46     10.39 o 
   1   9   6      171.67      176.71      5.90 o 
   2   9   6        1.01        0.77      1.62 o 
   3   9   6      115.57      110.63      9.98 o 
   4   9   6      106.63      107.12      6.41 o 
   5   9   6       33.73       41.78      7.88 o 
   6   9   6        6.97        1.25      2.80 o 
  -6  10   6        0.79       -0.35      2.17 o 
  -5  10   6        3.78        2.74      2.33 o 
  -4  10   6       13.33       17.74      2.97 o 
  -3  10   6       26.62       26.38      2.57 o 
  -2  10   6        0.10        1.14      1.25 o 
  -1  10   6       70.66       70.13      3.34 o 
   0  10   6       23.07       28.49      2.61 o 
   1  10   6       70.80       63.55      4.33 o 
   2  10   6        0.10        0.08      1.63 o 
   3  10   6       26.67       25.61      3.86 o 
   4  10   6       13.33        7.43      2.76 o 
   5  10   6        3.79        0.36      2.74 o 
   6  10   6        0.78        0.97      3.18 o 
  -5  11   6        1.19       -0.09      1.85 o 
  -4  11   6        1.01        1.14      1.97 o 
  -3  11   6        8.57        7.28      2.52 o 
  -2  11   6       14.75       11.37      1.96 o 
  -1  11   6       24.20       24.70      3.30 o 
   0  11   6      123.35      109.59      4.57 o 
   1  11   6       24.23       17.70      2.83 o 
   2  11   6       14.70       18.17      4.49 o 
   3  11   6        8.61        6.55      2.63 o 
   4  11   6        1.02        0.00      2.20 o 
   5  11   6        1.19        0.55      3.11 o 
  -4  12   6        4.47        6.49      2.57 o 
  -3  12   6        1.53        0.55      1.70 o 
  -2  12   6        4.26        0.49      1.51 o 
  -1  12   6        1.99        0.91      1.55 o 
   0  12   6       23.90       22.38      2.63 o 
   1  12   6        2.01        1.54      1.77 o 
   2  12   6        4.26        5.77      4.49 o 
   3  12   6        1.54        1.84      2.39 o 
   4  12   6        4.48        4.14      2.68 o 
  -3  13   6        1.35        1.46      1.90 o 
  -2  13   6        7.39        9.35      2.26 o 
  -1  13   6        1.56       -2.62      2.12 o 
   0  13   6        0.92        0.58      1.81 o 
   1  13   6        1.58        0.61      1.66 o 
   2  13   6        7.40        7.37      3.04 o 
   3  13   6        1.35       -3.12      2.67 o 
   0  14   6        0.90       -0.65      2.10 o 
   1   0   7     1071.54     1111.30      8.95 o 
   2   0   7      118.72      117.32      2.43 o 
   3   0   7      195.76      183.02      4.59 o 
   4   0   7       15.68       16.33      1.72 o 
   5   0   7        7.07        5.26      1.69 o 
   6   0   7        0.00       -0.39      1.63 o 
   7   0   7       87.62       78.15      5.97 o 
   8   0   7        3.53        1.56      3.82 o 
  -8   1   7       10.27        4.56      2.91 o 
  -7   1   7       13.11       17.86      4.36 o 
  -6   1   7       11.59        7.30      2.86 o 
  -5   1   7      261.45      260.25      6.68 o 
  -4   1   7        1.93        2.95      1.02 o 
  -3   1   7      154.78      153.35      3.28 o 
  -2   1   7      298.31      303.26      4.70 o 
  -1   1   7     1844.79     1850.35     15.05 o 
   0   1   7        0.03        0.03      0.58 o 
   1   1   7     1843.96     1853.43     13.28 o 
   2   1   7      298.17      308.97      5.77 o 
   3   1   7      154.45      148.75      3.70 o 
   4   1   7        1.91        0.96      1.04 o 
   5   1   7      261.41      275.54      7.67 o 
   6   1   7       11.58       10.75      2.51 o 
   7   1   7       13.12       17.50      5.97 o 
   8   1   7       10.31        8.74      4.38 o 
  -8   2   7       15.02       11.19      3.60 o 
  -7   2   7        7.40        9.25      3.06 o 
  -6   2   7       10.99        4.12      2.12 o 
  -5   2   7       57.90       59.87      3.69 o 
  -4   2   7       42.47       46.64      2.65 o 
  -3   2   7      111.75      118.02      3.43 o 
  -2   2   7      192.88      197.09      4.52 o 
  -1   2   7       36.22       41.51      1.97 o 
   0   2   7       75.05       84.29      2.09 o 
   1   2   7       36.16       43.87      2.40 o 
   2   2   7      193.59      198.63      3.68 o 
   3   2   7      111.63      115.43      3.70 o 
   4   2   7       42.49       44.40      2.54 o 
   5   2   7       57.77       61.50      3.64 o 
   6   2   7       11.05        8.62      2.35 o 
   7   2   7        7.42        4.59      2.96 o 
   8   2   7       15.00       12.47      4.55 o 
  -8   3   7        4.04        1.38      3.24 o 
  -7   3   7       27.96       35.70      6.07 o 
  -6   3   7       54.58       48.09      4.88 o 
  -5   3   7      306.49      301.66      8.59 o 
  -4   3   7      182.78      178.04      7.31 o 
  -3   3   7      101.89      103.62      3.28 o 
  -2   3   7      953.26      939.04     10.16 o 
  -1   3   7      271.81      282.67      5.71 o 
   0   3   7      135.16      121.88      2.51 o 
   1   3   7      272.25      291.88      3.74 o 
   2   3   7      953.11      951.25      8.97 o 
   3   3   7      102.10       99.20      2.91 o 
   4   3   7      182.61      174.40      6.98 o 
   5   3   7      306.64      301.15      7.18 o 
   6   3   7       54.58       53.76      4.53 o 
   7   3   7       28.01       32.82      4.10 o 
   8   3   7        4.02        3.57      3.05 o 
  -8   4   7        8.11        6.08      3.07 o 
  -7   4   7       14.44        9.66      3.15 o 
  -6   4   7       21.61       11.48      2.90 o 
  -5   4   7      283.95      301.91      7.81 o 
  -4   4   7       79.18       84.40      3.60 o 
  -3   4   7      161.94      163.60      5.36 o 
  -2   4   7      156.38      168.17      4.16 o 
  -1   4   7      863.62      878.19      9.69 o 
   0   4   7      409.83      427.50      6.16 o 
   1   4   7      864.12      873.54      9.09 o 
   2   4   7      156.77      168.90      3.31 o 
   3   4   7      161.72      165.00      3.69 o 
   4   4   7       79.09       75.52      3.20 o 
   5   4   7      283.98      291.70      7.34 o 
   6   4   7       21.72       18.46      3.92 o 
   7   4   7       14.48       10.11      3.83 o 
   8   4   7        8.13        7.10      3.64 o 
  -8   5   7        3.13       -3.10      2.72 o 
  -7   5   7        9.27        1.13      2.37 o 
  -6   5   7       41.43       41.39      4.79 o 
  -5   5   7       68.12       75.06      4.49 o 
  -4   5   7       17.01       11.09      1.93 o 
  -3   5   7      230.31      220.67      5.10 o 
  -2   5   7        0.63       -0.63      1.14 o 
  -1   5   7      356.98      363.87      5.01 o 
   0   5   7      392.73      363.34      7.31 o 
   1   5   7      357.26      355.44      9.38 o 
   2   5   7        0.63        0.05      0.98 o 
   3   5   7      230.40      227.76      5.17 o 
   4   5   7       17.07       15.99      2.01 o 
   5   5   7       68.25       69.52      5.89 o 
   6   5   7       41.41       38.47      7.26 o 
   7   5   7        9.28       12.53      4.95 o 
   8   5   7        3.12        1.03      4.28 o 
  -7   6   7        2.25        0.86      3.18 o 
  -6   6   7       27.57       26.25      3.37 o 
  -5   6   7       39.27       41.20      3.76 o 
  -4   6   7       42.65       39.75      5.28 o 
  -3   6   7       47.65       53.75      3.03 o 
  -2   6   7       80.01       87.37      6.59 o 
  -1   6   7      218.27      214.67      4.11 o 
   0   6   7       21.29       26.23      2.21 o 
   1   6   7      218.01      219.19      5.68 o 
   2   6   7       80.04       80.03      3.90 o 
   3   6   7       47.52       46.40      3.35 o 
   4   6   7       42.65       39.25      3.28 o 
   5   6   7       39.18       45.45      3.50 o 
   6   6   7       27.63       29.34      3.94 o 
   7   6   7        2.23        5.15      3.53 o 
  -7   7   7       23.70       21.47      4.20 o 
  -6   7   7        7.94        3.23      2.21 o 
  -5   7   7        2.77        2.73      1.84 o 
  -4   7   7       77.90       76.84      4.33 o 
  -3   7   7       97.65       98.04      4.15 o 
  -2   7   7       39.12       46.30      3.02 o 
  -1   7   7       82.00       82.15      2.94 o 
   0   7   7      121.49      110.81      4.06 o 
   1   7   7       81.97       82.80      4.08 o 
   2   7   7       39.00       46.82      3.34 o 
   3   7   7       97.54       99.74      5.14 o 
   4   7   7       77.67       76.70      4.43 o 
   5   7   7        2.78        0.12      2.63 o 
   6   7   7        7.95        8.01      8.36 o 
   7   7   7       23.73       24.96      7.01 o 
  -7   8   7       14.13       18.43      4.43 o 
  -6   8   7        4.54        1.91      2.55 o 
  -5   8   7       73.11       80.31      5.21 o 
  -4   8   7       37.62       28.22      3.14 o 
  -3   8   7        1.19        0.81      1.22 o 
  -2   8   7        9.76       13.27      1.74 o 
  -1   8   7       45.00       41.59      2.76 o 
   0   8   7      409.41      378.84      7.58 o 
   1   8   7       44.91       47.18      3.47 o 
   2   8   7        9.72       10.77      2.64 o 
   3   8   7        1.20        0.49      2.39 o 
   4   8   7       37.66       32.47      5.02 o 
   5   8   7       73.00       65.97      5.15 o 
   6   8   7        4.55       13.03      6.01 o 
   7   8   7       14.10       14.03      6.84 o 
  -6   9   7        5.00        5.07      2.59 o 
  -5   9   7       15.71       16.42      2.87 o 
  -4   9   7       23.39       25.16      2.76 o 
  -3   9   7       45.73       45.10      3.07 o 
  -2   9   7        0.58       -0.83      1.06 o 
  -1   9   7      115.70      106.68      3.92 o 
   0   9   7        0.97       -0.19      1.26 o 
   1   9   7      115.77      118.25      5.96 o 
   2   9   7        0.57        0.56      1.62 o 
   3   9   7       45.74       43.09      4.51 o 
   4   9   7       23.36       23.68      3.75 o 
   5   9   7       15.70       10.46      2.77 o 
   6   9   7        5.01        2.77      3.14 o 
  -5  10   7        4.86        4.37      2.39 o 
  -4  10   7       66.19       59.20      4.45 o 
  -3  10   7        2.98        3.75      1.67 o 
  -2  10   7       69.78       84.72      4.05 o 
  -1  10   7        0.37        2.86      1.24 o 
   0  10   7        0.19        0.87      1.31 o 
   1  10   7        0.38       -0.46      1.75 o 
   2  10   7       69.70       70.10      5.27 o 
   3  10   7        3.00        2.73      2.27 o 
   4  10   7       66.29       65.71      5.61 o 
   5  10   7        4.89        6.63      3.37 o 
  -5  11   7        5.68        2.58      2.52 o 
  -4  11   7       36.08       44.15      4.48 o 
  -3  11   7        3.34        2.43      1.61 o 
  -2  11   7        8.22        8.60      1.94 o 
  -1  11   7       12.87        8.98      1.74 o 
   0  11   7        0.80       -0.42      1.50 o 
   1  11   7       12.90       16.46      3.06 o 
   2  11   7        8.22        5.15      2.23 o 
   3  11   7        3.37        0.81      2.11 o 
   4  11   7       36.16       32.94      5.40 o 
   5  11   7        5.69        5.70      3.51 o 
  -4  12   7        2.19        5.00      2.56 o 
  -3  12   7        0.19        0.16      1.69 o 
  -2  12   7        4.95        6.31      1.91 o 
  -1  12   7        1.94       -1.35      1.34 o 
   0  12   7        0.89        0.90      1.81 o 
   1  12   7        1.93        1.95      2.57 o 
   2  12   7        4.95        4.75      3.65 o 
   3  12   7        0.19        1.51      2.36 o 
   4  12   7        2.19        3.46      2.80 o 
  -2  13   7       17.92       18.83      2.68 o 
  -1  13   7        3.83        4.19      2.08 o 
   0  13   7        7.65        3.88      2.18 o 
   1  13   7        3.82        4.43      2.33 o 
   2  13   7       17.94       20.42      4.06 o 
   0   0   8     1629.94     1770.72     18.41 o 
   1   0   8      656.30      639.06      6.41 o 
   2   0   8        0.05        1.10      0.88 o 
   3   0   8     1222.79     1275.43     14.26 o 
   4   0   8        4.21        4.01      1.26 o 
   5   0   8        0.66        1.10      1.45 o 
   6   0   8        5.86        7.77      2.42 o 
   7   0   8       43.01       45.33      5.72 o 
   8   0   8       23.86       20.21      3.97 o 
  -8   1   8       18.09       13.76      3.74 o 
  -7   1   8       53.63       51.63      5.22 o 
  -6   1   8       44.58       45.85      6.23 o 
  -5   1   8       65.72       61.07      3.83 o 
  -4   1   8       56.94       60.22      2.97 o 
  -3   1   8      175.87      179.36      4.97 o 
  -2   1   8       14.44       14.18      1.34 o 
  -1   1   8      610.76      647.19      7.79 o 
   0   1   8      508.45      542.05      6.07 o 
   1   1   8      610.54      654.57      7.18 o 
   2   1   8       14.51       16.93      2.05 o 
   3   1   8      175.93      181.35      3.97 o 
   4   1   8       57.11       55.76      2.84 o 
   5   1   8       65.75       64.87      4.82 o 
   6   1   8       44.54       46.79      4.92 o 
   7   1   8       53.58       65.26      5.65 o 
   8   1   8       18.06       23.02      4.82 o 
  -8   2   8       26.92       22.74      4.82 o 
  -7   2   8       47.77       52.18      5.37 o 
  -6   2   8       11.34       10.98      4.47 o 
  -5   2   8       11.54        5.85      1.76 o 
  -4   2   8       88.91       95.09      4.31 o 
  -3   2   8      157.04      156.05      3.85 o 
  -2   2   8      190.44      187.28      4.04 o 
  -1   2   8       56.03       64.90      2.51 o 
   0   2   8      193.63      205.06      3.39 o 
   1   2   8       55.99       59.65      2.04 o 
   2   2   8      190.45      182.00      3.69 o 
   3   2   8      157.05      159.33      3.94 o 
   4   2   8       88.93       84.89      3.49 o 
   5   2   8       11.51        7.26      1.76 o 
   6   2   8       11.32       10.59      2.64 o 
   7   2   8       47.73       45.28      6.41 o 
   8   2   8       26.92       30.25      4.85 o 
  -8   3   8        6.41        2.44      2.80 o 
  -7   3   8        3.24        3.68      2.41 o 
  -6   3   8       29.54       33.09      4.25 o 
  -5   3   8       44.39       42.48      4.30 o 
  -4   3   8        8.15        7.88      2.87 o 
  -3   3   8       87.44       89.47      3.23 o 
  -2   3   8      296.51      298.27      5.46 o 
  -1   3   8      184.05      187.42      4.82 o 
   0   3   8        4.91        6.39      0.94 o 
   1   3   8      183.87      196.07      3.17 o 
   2   3   8      296.27      302.12      4.71 o 
   3   3   8       87.73       89.01      2.91 o 
   4   3   8        8.18        7.22      1.51 o 
   5   3   8       44.54       34.82      3.81 o 
   6   3   8       29.57       28.58      3.80 o 
   7   3   8        3.26        0.76      2.96 o 
   8   3   8        6.42        5.43      3.74 o 
  -8   4   8        5.02        5.06      3.10 o 
  -7   4   8       17.53       16.16      3.60 o 
  -6   4   8       42.88       44.78      8.81 o 
  -5   4   8        8.50        5.41      2.16 o 
  -4   4   8      114.15      115.76      7.69 o 
  -3   4   8      178.77      184.77      4.60 o 
  -2   4   8      222.17      215.53      5.82 o 
  -1   4   8      198.25      194.71      5.15 o 
   0   4   8        0.05        0.69      0.87 o 
   1   4   8      198.43      188.28      3.67 o 
   2   4   8      221.87      222.87      6.97 o 
   3   4   8      178.52      183.31      5.71 o 
   4   4   8      114.15      117.11      4.14 o 
   5   4   8        8.48        8.59      2.27 o 
   6   4   8       42.86       44.49      5.62 o 
   7   4   8       17.56       18.22      4.52 o 
   8   4   8        5.03        3.49      3.76 o 
  -7   5   8        5.29        8.11      2.94 o 
  -6   5   8        5.56        1.94      2.06 o 
  -5   5   8       15.44       14.62      2.90 o 
  -4   5   8        9.45        4.65      1.71 o 
  -3   5   8       23.95       27.23      2.33 o 
  -2   5   8       61.74       65.37      3.10 o 
  -1   5   8      230.46      212.30      5.65 o 
   0   5   8        5.61        3.46      1.10 o 
   1   5   8      229.95      218.31      4.92 o 
   2   5   8       61.63       63.01      3.86 o 
   3   5   8       24.03       31.88      2.86 o 
   4   5   8        9.50        6.09      1.55 o 
   5   5   8       15.48       16.39      2.89 o 
   6   5   8        5.57        6.04      7.21 o 
   7   5   8        5.28        7.59      3.95 o 
  -7   6   8        2.71        1.68      2.64 o 
  -6   6   8       54.30       56.82      5.65 o 
  -5   6   8       56.48       53.87      4.20 o 
  -4   6   8       53.65       48.16      3.60 o 
  -3   6   8        5.41        5.59      1.53 o 
  -2   6   8       60.33       64.01      3.28 o 
  -1   6   8       44.28       49.77      2.67 o 
   0   6   8      307.83      314.08      6.06 o 
   1   6   8       44.40       49.48      3.18 o 
   2   6   8       60.10       59.90      3.59 o 
   3   6   8        5.44        5.31      1.68 o 
   4   6   8       53.66       45.57      3.58 o 
   5   6   8       56.47       57.80      5.99 o 
   6   6   8       54.16       47.19      5.61 o 
   7   6   8        2.72       -2.83      3.68 o 
  -7   7   8        8.64        7.95      3.40 o 
  -6   7   8        2.72        5.11      2.66 o 
  -5   7   8       33.82       28.58      3.62 o 
  -4   7   8       67.07       58.02      4.03 o 
  -3   7   8        3.62        5.52      1.57 o 
  -2   7   8       10.36       11.46      1.86 o 
  -1   7   8       38.31       40.20      2.70 o 
   0   7   8       13.71       17.78      2.33 o 
   1   7   8       38.51       35.95      3.06 o 
   2   7   8       10.37       13.38      3.45 o 
   3   7   8        3.66        3.75      1.66 o 
   4   7   8       67.11       56.96      5.26 o 
   5   7   8       33.91       33.27      4.19 o 
   6   7   8        2.72        0.65      3.14 o 
   7   7   8        8.64       13.76      6.06 o 
  -6   8   8        2.75        2.74      4.81 o 
  -5   8   8        3.67        2.27      1.89 o 
  -4   8   8       37.58       43.97      3.95 o 
  -3   8   8      104.36      114.85      4.63 o 
  -2   8   8       44.32       47.04      3.84 o 
  -1   8   8       59.89       59.32      5.24 o 
   0   8   8       44.28       41.91      4.50 o 
   1   8   8       59.93       61.99      3.96 o 
   2   8   8       44.32       45.38      3.63 o 
   3   8   8      104.28      103.31      5.12 o 
   4   8   8       37.59       38.34      3.71 o 
   5   8   8        3.67        1.69      2.12 o 
   6   8   8        2.75       11.73      6.42 o 
  -6   9   8        1.73        2.02      2.87 o 
  -5   9   8       14.66       15.26      4.23 o 
  -4   9   8       34.05       33.44      4.20 o 
  -3   9   8      110.10      106.87      4.78 o 
  -2   9   8        9.07        4.94      1.60 o 
  -1   9   8       78.55       76.91      3.81 o 
   0   9   8       14.45       13.42      2.41 o 
   1   9   8       78.59       74.39      4.50 o 
   2   9   8        9.11        3.58      1.78 o 
   3   9   8      109.93       95.75      6.72 o 
   4   9   8       34.05       30.49      3.66 o 
   5   9   8       14.63       17.74      3.36 o 
   6   9   8        1.73       10.21      3.51 o 
  -5  10   8       23.04       25.04      3.69 o 
  -4  10   8        2.17        6.95      2.21 o 
  -3  10   8       76.41       69.69      4.88 o 
  -2  10   8       11.31        6.42      1.83 o 
  -1  10   8       86.45       79.47      4.49 o 
   0  10   8       10.46        6.78      1.90 o 
   1  10   8       86.35       94.86      5.15 o 
   2  10   8       11.22       11.28      2.41 o 
   3  10   8       76.40       69.53      6.42 o 
   4  10   8        2.17        1.65      2.01 o 
   5  10   8       22.99       32.49      5.39 o 
  -4  11   8       13.51       15.80      3.64 o 
  -3  11   8        5.75        4.01      2.16 o 
  -2  11   8       41.27       38.74      3.53 o 
  -1  11   8        9.84        6.89      1.88 o 
   0  11   8        0.97        2.76      1.76 o 
   1  11   8        9.88       12.20      3.10 o 
   2  11   8       41.28       41.35      4.10 o 
   3  11   8        5.74        6.88      2.54 o 
   4  11   8       13.51       17.00      3.19 o 
  -3  12   8        6.86        2.66      2.18 o 
  -2  12   8        9.07       11.29      2.42 o 
  -1  12   8       18.36       15.88      2.53 o 
   0  12   8       61.17       61.95      4.74 o 
   1  12   8       18.39       15.86      3.69 o 
   2  12   8        9.07       13.22      2.94 o 
   3  12   8        6.85        6.03      2.53 o 
  -1  13   8        6.70        5.20      2.53 o 
   0  13   8        4.07        1.96      2.02 o 
   1  13   8        6.73        8.42      2.44 o 
   1   0   9        0.86        0.87      0.72 o 
   2   0   9      247.18      237.90      5.55 o 
   3   0   9       18.50       21.66      2.05 o 
   4   0   9       46.90       55.66      3.01 o 
   5   0   9       12.02        9.53      1.98 o 
   6   0   9       55.68       56.63      4.95 o 
   7   0   9        0.05        1.92      2.25 o 
   8   0   9        8.57        5.75      3.72 o 
  -8   1   9        6.84        6.52      3.10 o 
  -7   1   9      188.35      221.01      9.22 o 
  -6   1   9       10.29        5.73      2.31 o 
  -5   1   9       88.89       87.90      4.51 o 
  -4   1   9       30.56       31.26      2.48 o 
  -3   1   9       90.70       92.71      3.83 o 
  -2   1   9      291.25      296.73      5.54 o 
  -1   1   9      146.14      160.39      3.83 o 
   0   1   9        9.01        8.15      1.08 o 
   1   1   9      146.31      159.77      3.73 o 
   2   1   9      291.49      302.86      5.52 o 
   3   1   9       90.81       94.10      3.15 o 
   4   1   9       30.55       34.49      2.53 o 
   5   1   9       88.86       93.06      4.57 o 
   6   1   9       10.35        3.64      3.12 o 
   7   1   9      188.32      196.99      8.65 o 
   8   1   9        6.81        3.93      2.86 o 
  -8   2   9       18.74       22.74      4.21 o 
  -7   2   9        0.19       -0.33      2.07 o 
  -6   2   9        1.84        3.96      2.15 o 
  -5   2   9       66.16       66.13      4.10 o 
  -4   2   9      134.12      138.18      5.09 o 
  -3   2   9       92.14       87.60      4.45 o 
  -2   2   9       96.84       89.83      3.40 o 
  -1   2   9       67.44       73.83      2.81 o 
   0   2   9       34.94       31.77      2.53 o 
   1   2   9       67.45       73.91      2.35 o 
   2   2   9       96.95       94.91      2.86 o 
   3   2   9       92.21       88.03      3.05 o 
   4   2   9      134.16      139.53      4.20 o 
   5   2   9       66.13       61.76      4.08 o 
   6   2   9        1.85       -2.74      1.83 o 
   7   2   9        0.18        0.20      2.15 o 
   8   2   9       18.71       15.25      4.86 o 
  -7   3   9       18.39       19.13      3.80 o 
  -6   3   9       45.28       48.55      5.00 o 
  -5   3   9        7.42        3.31      1.76 o 
  -4   3   9      204.11      207.18      6.20 o 
  -3   3   9        9.06        8.35      1.78 o 
  -2   3   9       21.26       20.27      1.88 o 
  -1   3   9       26.37       21.23      2.17 o 
   0   3   9        2.05        1.19      0.87 o 
   1   3   9       26.37       19.00      1.32 o 
   2   3   9       21.29       21.37      1.62 o 
   3   3   9        9.06        6.61      1.26 o 
   4   3   9      204.07      213.53      7.36 o 
   5   3   9        7.47        4.77      1.95 o 
   6   3   9       45.32       39.57      5.38 o 
   7   3   9       18.34       19.32      4.89 o 
  -7   4   9        4.14        6.83      3.65 o 
  -6   4   9        5.31       -1.19      1.75 o 
  -5   4   9        5.28        5.90      2.91 o 
  -4   4   9       23.27       20.01      4.13 o 
  -3   4   9       31.83       34.32      2.49 o 
  -2   4   9       25.51       26.01      2.23 o 
  -1   4   9       79.15       79.68      4.69 o 
   0   4   9       51.93       55.56      3.22 o 
   1   4   9       79.17       77.67      3.42 o 
   2   4   9       25.60       22.95      2.43 o 
   3   4   9       31.81       35.71      2.83 o 
   4   4   9       23.26       20.88      2.21 o 
   5   4   9        5.26        4.24      2.01 o 
   6   4   9        5.30        2.33      2.53 o 
   7   4   9        4.12        4.94      3.07 o 
  -7   5   9        6.71        4.86      2.81 o 
  -6   5   9       32.83       28.42      4.12 o 
  -5   5   9       11.82        6.39      2.94 o 
  -4   5   9      103.68      107.63      5.77 o 
  -3   5   9        2.85        0.32      1.14 o 
  -2   5   9      256.50      261.95      5.76 o 
  -1   5   9        3.67        2.85      1.43 o 
   0   5   9        7.52        4.71      1.97 o 
   1   5   9        3.65        4.88      1.37 o 
   2   5   9      256.47      257.51      6.47 o 
   3   5   9        2.84        3.27      1.42 o 
   4   5   9      103.64       98.01      5.74 o 
   5   5   9       11.78       14.59      3.39 o 
   6   5   9       32.89       27.32      4.60 o 
   7   5   9        6.71        5.45      3.41 o 
  -7   6   9       20.07       17.12      3.88 o 
  -6   6   9        3.98        3.32      2.37 o 
  -5   6   9       59.01       58.22      5.37 o 
  -4   6   9       11.01       18.84      2.62 o 
  -3   6   9       74.37       81.11      6.20 o 
  -2   6   9      170.68      174.79      6.42 o 
  -1   6   9      339.08      333.17      6.19 o 
   0   6   9       15.77       14.02      2.10 o 
   1   6   9      339.28      323.32      7.28 o 
   2   6   9      170.84      177.50      6.31 o 
   3   6   9       74.46       79.18      4.30 o 
   4   6   9       10.94       17.74      2.55 o 
   5   6   9       59.03       58.42      5.97 o 
   6   6   9        3.99        4.62      2.77 o 
   7   6   9       20.07       13.11      5.97 o 
  -6   7   9        0.68        3.22      2.50 o 
  -5   7   9        3.31        2.49      3.02 o 
  -4   7   9        8.69        5.78      1.92 o 
  -3   7   9       41.43       37.84      4.43 o 
  -2   7   9       61.18       66.01      4.99 o 
  -1   7   9       24.16       24.19      2.27 o 
   0   7   9       17.76       15.12      2.31 o 
   1   7   9       24.32       26.84      2.78 o 
   2   7   9       61.23       53.22      3.77 o 
   3   7   9       41.34       36.93      3.41 o 
   4   7   9        8.70        9.37      2.19 o 
   5   7   9        3.34        1.66      1.99 o 
   6   7   9        0.68        0.34      2.62 o 
  -6   8   9       18.17       11.41      3.65 o 
  -5   8   9        3.90        2.50      2.39 o 
  -4   8   9       15.61       17.09      2.74 o 
  -3   8   9       55.76       50.68      3.50 o 
  -2   8   9       47.74       51.78      4.85 o 
  -1   8   9       59.73       61.60      3.39 o 
   0   8   9       67.71       66.05      5.82 o 
   1   8   9       59.83       51.73      4.70 o 
   2   8   9       47.74       47.99      3.96 o 
   3   8   9       55.82       41.74      4.23 o 
   4   8   9       15.58       20.25      4.01 o 
   5   8   9        3.90        4.25      2.58 o 
   6   8   9       18.22       12.93      3.72 o 
  -5   9   9       44.91       47.20      4.67 o 
  -4   9   9        7.01        7.28      3.87 o 
  -3   9   9       77.97       87.26      4.57 o 
  -2   9   9       32.96       28.04      2.95 o 
  -1   9   9        2.31        2.91      1.42 o 
   0   9   9        9.39        5.97      1.94 o 
   1   9   9        2.32        1.70      2.24 o 
   2   9   9       32.94       23.83      3.53 o 
   3   9   9       77.95       74.37      4.88 o 
   4   9   9        7.01        7.30      2.21 o 
   5   9   9       44.87       41.75      6.63 o 
  -5  10   9        2.18        2.64      2.71 o 
  -4  10   9       61.65       68.75      5.02 o 
  -3  10   9       21.45       20.71      3.12 o 
  -2  10   9       19.06       24.05      2.91 o 
  -1  10   9       33.46       33.48      2.99 o 
   0  10   9      101.54      106.91      6.67 o 
   1  10   9       33.47       37.39      4.65 o 
   2  10   9       19.12       24.03      4.39 o 
   3  10   9       21.48       20.77      3.25 o 
   4  10   9       61.53       67.57      5.16 o 
   5  10   9        2.18       -0.08      2.08 o 
  -4  11   9       14.97       16.69      5.04 o 
  -3  11   9       10.29        9.50      2.55 o 
  -2  11   9        8.52        8.10      2.18 o 
  -1  11   9       13.74       13.53      2.54 o 
   0  11   9       32.82       27.50      3.25 o 
   1  11   9       13.72       10.68      3.06 o 
   2  11   9        8.56        8.45      3.47 o 
   3  11   9       10.30        8.23      2.56 o 
   4  11   9       14.99       12.55      3.00 o 
  -3  12   9        1.04       -2.20      1.96 o 
  -2  12   9        0.06        0.24      1.77 o 
  -1  12   9        3.06        2.96      1.72 o 
   0  12   9        5.81        3.57      2.03 o 
   1  12   9        3.06        4.66      3.51 o 
   2  12   9        0.06        1.61      2.63 o 
   3  12   9        1.05       -3.44      2.29 o 
   0   0  10       57.70       64.14      3.19 o 
   1   0  10        9.56        7.95      1.35 o 
   2   0  10        1.28        0.89      1.31 o 
   3   0  10      198.08      205.54      5.04 o 
   4   0  10        1.46        0.40      1.22 o 
   5   0  10      127.14      117.80      5.18 o 
   6   0  10       41.73       44.30      4.60 o 
   7   0  10       26.74       37.25      7.15 o 
  -7   1  10        3.26        2.86      2.37 o 
  -6   1  10        8.33        9.53      2.67 o 
  -5   1  10       13.27       15.93      2.51 o 
  -4   1  10       61.79       66.48      3.92 o 
  -3   1  10       27.58       33.93      2.84 o 
  -2   1  10       29.75       30.16      2.25 o 
  -1   1  10        2.56        3.16      1.06 o 
   0   1  10        7.35        7.67      1.09 o 
   1   1  10        2.61        2.38      1.04 o 
   2   1  10       29.75       28.02      2.15 o 
   3   1  10       27.54       32.42      2.24 o 
   4   1  10       61.70       64.07      3.65 o 
   5   1  10       13.23       15.78      2.36 o 
   6   1  10        8.32        7.68      2.84 o 
   7   1  10        3.28       -1.39      4.65 o 
  -7   2  10        0.38        0.82      2.31 o 
  -6   2  10        8.82        8.85      2.70 o 
  -5   2  10       58.77       54.85      3.98 o 
  -4   2  10      259.22      262.44      7.05 o 
  -3   2  10      174.38      160.22      5.08 o 
  -2   2  10        4.41        5.13      1.47 o 
  -1   2  10      173.87      174.41      4.25 o 
   0   2  10      530.63      532.84      7.55 o 
   1   2  10      173.75      171.18      3.79 o 
   2   2  10        4.45        3.69      1.14 o 
   3   2  10      174.17      168.80      4.42 o 
   4   2  10      259.13      261.99      6.62 o 
   5   2  10       58.85       60.70      3.90 o 
   6   2  10        8.86        7.61      4.21 o 
   7   2  10        0.37        0.82      2.92 o 
  -7   3  10        5.69        4.45      2.69 o 
  -6   3  10       15.73        7.36      2.60 o 
  -5   3  10       18.81       20.67      3.20 o 
  -4   3  10       17.02       20.29      3.02 o 
  -3   3  10        0.01        2.80      1.47 o 
  -2   3  10      147.85      141.94      5.41 o 
  -1   3  10       48.11       51.06      3.12 o 
   0   3  10       24.88       23.38      2.67 o 
   1   3  10       48.05       49.34      2.56 o 
   2   3  10      147.94      143.28      4.10 o 
   3   3  10        0.02        0.89      1.17 o 
   4   3  10       17.03       19.78      2.30 o 
   5   3  10       18.84       16.84      2.86 o 
   6   3  10       15.76       13.99      5.83 o 
   7   3  10        5.70        8.09      3.51 o 
  -7   4  10        3.74        2.90      2.53 o 
  -6   4  10        0.27        2.92      2.23 o 
  -5   4  10        2.30        0.24      1.81 o 
  -4   4  10      201.24      204.91      7.32 o 
  -3   4  10        7.26        6.63      1.76 o 
  -2   4  10      101.60      100.62      3.78 o 
  -1   4  10      177.62      173.22      5.29 o 
   0   4  10        7.00        8.14      1.73 o 
   1   4  10      177.70      180.13      4.56 o 
   2   4  10      101.56      101.78      4.36 o 
   3   4  10        7.23        4.75      1.57 o 
   4   4  10      201.29      193.33      6.20 o 
   5   4  10        2.30        3.25      2.02 o 
   6   4  10        0.27       -0.75      2.28 o 
   7   4  10        3.75        4.93      3.52 o 
  -7   5  10        8.78       14.85      3.59 o 
  -6   5  10        5.00        6.00      4.30 o 
  -5   5  10       44.62       49.58      6.37 o 
  -4   5  10       15.38       19.03      3.24 o 
  -3   5  10      205.73      193.81      5.98 o 
  -2   5  10      611.49      599.45      9.24 o 
  -1   5  10       74.09       65.83      4.90 o 
   0   5  10      314.61      290.15      8.37 o 
   1   5  10       74.31       68.12      6.68 o 
   2   5  10      611.44      610.76     14.15 o 
   3   5  10      205.69      220.03      6.37 o 
   4   5  10       15.40       14.86      2.85 o 
   5   5  10       44.57       41.97      5.14 o 
   6   5  10        4.99        6.02      2.92 o 
   7   5  10        8.81       12.11      5.74 o 
  -6   6  10        0.08        3.50      2.31 o 
  -5   6  10       41.94       39.47      5.19 o 
  -4   6  10       70.44       91.90      5.78 o 
  -3   6  10       81.80       80.36      3.84 o 
  -2   6  10       28.91       26.15      2.28 o 
  -1   6  10      809.65      808.39     10.26 o 
   0   6  10      307.09      320.80     10.26 o 
   1   6  10      809.74      793.60     17.83 o 
   2   6  10       28.85       23.61      2.71 o 
   3   6  10       81.72       86.41      4.63 o 
   4   6  10       70.43       79.53      4.67 o 
   5   6  10       41.92       39.47      5.47 o 
   6   6  10        0.08        2.67      2.55 o 
  -6   7  10       13.45       12.03      3.22 o 
  -5   7  10        1.72        2.66      2.30 o 
  -4   7  10       19.41       22.18      3.30 o 
  -3   7  10       39.87       42.44      3.76 o 
  -2   7  10      305.96      287.39      6.80 o 
  -1   7  10      123.11      119.53      4.25 o 
   0   7  10        1.70        1.72      1.60 o 
   1   7  10      123.23      112.35      8.00 o 
   2   7  10      305.74      289.37      7.64 o 
   3   7  10       39.91       35.92      3.50 o 
   4   7  10       19.42       20.22      2.84 o 
   5   7  10        1.72        1.67      3.66 o 
   6   7  10       13.40       18.19      4.21 o 
  -6   8  10        0.09        4.81      3.40 o 
  -5   8  10        6.58        3.55      3.21 o 
  -4   8  10        2.58        1.52      2.08 o 
  -3   8  10       24.75       23.61      2.86 o 
  -2   8  10       25.50       28.91      4.12 o 
  -1   8  10      138.32      149.98      5.82 o 
   0   8  10      125.40      122.53      5.67 o 
   1   8  10      137.93      128.87      6.90 o 
   2   8  10       25.46       20.98      4.37 o 
   3   8  10       24.78       23.15      3.24 o 
   4   8  10        2.59        2.84      1.80 o 
   5   8  10        6.54        3.73      2.41 o 
   6   8  10        0.09        1.66      2.93 o 
  -5   9  10       12.67        7.62      4.08 o 
  -4   9  10       10.17        8.48      2.37 o 
  -3   9  10        3.09        4.70      2.59 o 
  -2   9  10       57.47       65.92      4.18 o 
  -1   9  10       41.09       47.67      4.21 o 
   0   9  10        7.43        6.76      2.11 o 
   1   9  10       41.05       47.29      6.27 o 
   2   9  10       57.29       63.45      5.50 o 
   3   9  10        3.10        1.77      1.79 o 
   4   9  10       10.15        8.05      2.46 o 
   5   9  10       12.64        9.68      2.78 o 
  -4  10  10        2.56        1.89      3.12 o 
  -3  10  10       17.61       23.08      3.40 o 
  -2  10  10        4.45        2.09      1.67 o 
  -1  10  10        2.79        2.56      1.55 o 
   0  10  10       16.77       14.30      3.29 o 
   1  10  10        2.77        2.78      2.33 o 
   2  10  10        4.44        1.78      2.25 o 
   3  10  10       17.68       13.05      3.19 o 
   4  10  10        2.56        0.44      2.11 o 
  -3  11  10        2.22       -2.08      1.84 o 
  -2  11  10        2.00        1.83      2.04 o 
  -1  11  10        0.55        1.67      1.62 o 
   0  11  10       10.44        6.44      2.08 o 
   1  11  10        0.55       -1.56      2.16 o 
   2  11  10        1.96       -1.92      2.23 o 
   3  11  10        2.21        0.37      2.46 o 
  -2  12  10        4.49        2.94      2.10 o 
  -1  12  10       11.52       10.54      2.32 o 
   0  12  10       11.27        6.46      2.25 o 
   1  12  10       11.48       11.62      3.77 o 
   2  12  10        4.47        6.74      3.30 o 
   1   0  11       18.59       22.92      1.96 o 
   2   0  11        9.08        4.68      1.31 o 
   3   0  11        0.01        0.02      1.13 o 
   4   0  11      763.34      777.17     11.03 o 
   5   0  11       32.28       32.82      3.31 o 
   6   0  11       28.15       21.86      3.60 o 
   7   0  11        1.64        6.14      2.79 o 
  -7   1  11       59.11       53.98      5.62 o 
  -6   1  11       65.52       71.23      5.80 o 
  -5   1  11       83.52       77.66      5.43 o 
  -4   1  11       63.15       65.40      5.77 o 
  -3   1  11      122.22      123.72      4.61 o 
  -2   1  11       73.85       82.75      3.44 o 
  -1   1  11      177.36      172.33      4.38 o 
   0   1  11       23.66       23.96      1.96 o 
   1   1  11      177.47      167.92      6.77 o 
   2   1  11       73.88       81.41      4.51 o 
   3   1  11      122.27      121.36      3.70 o 
   4   1  11       63.20       69.72      3.52 o 
   5   1  11       83.49       88.99      4.73 o 
   6   1  11       65.50       66.87      7.15 o 
   7   1  11       59.04       54.07      6.88 o 
  -7   2  11       37.65       35.95      4.89 o 
  -6   2  11       10.79        6.01      2.52 o 
  -5   2  11       13.19        8.40      2.13 o 
  -4   2  11      295.05      300.02      8.39 o 
  -3   2  11       18.91       20.89      2.51 o 
  -2   2  11      179.56      190.15      5.53 o 
  -1   2  11        0.16        0.06      0.99 o 
   0   2  11      116.73      128.26      4.65 o 
   1   2  11        0.16        0.16      1.21 o 
   2   2  11      179.59      192.10      4.85 o 
   3   2  11       18.91       18.20      2.10 o 
   4   2  11      295.09      287.71      7.34 o 
   5   2  11       13.20       10.93      4.69 o 
   6   2  11       10.80       12.20      3.95 o 
   7   2  11       37.65       54.38      7.02 o 
  -7   3  11        2.27        2.61      2.75 o 
  -6   3  11       14.07        7.69      2.70 o 
  -5   3  11       12.11       10.66      2.28 o 
  -4   3  11        8.70        4.83      1.89 o 
  -3   3  11      269.14      267.82      6.89 o 
  -2   3  11       56.60       59.18      3.60 o 
  -1   3  11       57.88       56.92      3.44 o 
   0   3  11        7.08        3.29      1.51 o 
   1   3  11       57.80       65.98      3.51 o 
   2   3  11       56.58       51.97      3.37 o 
   3   3  11      269.09      259.96      9.62 o 
   4   3  11        8.70        5.66      1.62 o 
   5   3  11       12.10        7.23      2.35 o 
   6   3  11       14.04       14.51      3.84 o 
   7   3  11        2.25        5.02      3.58 o 
  -7   4  11        1.77        6.60      2.90 o 
  -6   4  11        3.91        4.22      2.42 o 
  -5   4  11        9.87        8.69      2.70 o 
  -4   4  11       48.65       44.82      4.25 o 
  -3   4  11       94.93      110.68      4.88 o 
  -2   4  11      269.89      245.44      6.66 o 
  -1   4  11       84.98       90.99      4.28 o 
   0   4  11      126.73      127.57      4.71 o 
   1   4  11       85.14       85.44      4.17 o 
   2   4  11      269.90      266.83      6.82 o 
   3   4  11       94.91      101.06      4.75 o 
   4   4  11       48.78       47.46      3.74 o 
   5   4  11        9.87       11.99      4.43 o 
   6   4  11        3.91        3.35      3.77 o 
   7   4  11        1.77        4.05      4.64 o 
  -6   5  11        1.67        3.27      2.40 o 
  -5   5  11       29.08       40.74      4.67 o 
  -4   5  11        8.58        7.39      2.37 o 
  -3   5  11       85.35       83.08      4.67 o 
  -2   5  11      184.01      178.84      5.84 o 
  -1   5  11      129.15      133.48      5.11 o 
   0   5  11      184.98      189.48      7.93 o 
   1   5  11      129.27      141.13      5.31 o 
   2   5  11      183.82      180.93      9.98 o 
   3   5  11       85.33       88.38      4.75 o 
   4   5  11        8.58       11.88      2.25 o 
   5   5  11       29.11       28.55      4.50 o 
   6   5  11        1.69        5.74      3.04 o 
  -6   6  11        5.81        6.16      3.17 o 
  -5   6  11       10.07        5.20      2.66 o 
  -4   6  11        4.03        4.15      2.15 o 
  -3   6  11        3.79        6.38      1.73 o 
  -2   6  11       10.55        9.67      1.72 o 
  -1   6  11       20.34       23.05      2.98 o 
   0   6  11      363.65      352.73      8.42 o 
   1   6  11       20.37       13.19      2.75 o 
   2   6  11       10.55        7.10      3.80 o 
   3   6  11        3.80        4.28      1.97 o 
   4   6  11        4.05        3.63      1.64 o 
   5   6  11       10.10        8.04      3.21 o 
   6   6  11        5.82        2.30      2.85 o 
  -6   7  11       13.36       12.64      3.58 o 
  -5   7  11        7.09        5.75      3.01 o 
  -4   7  11        9.93       11.43      2.70 o 
  -3   7  11       66.74       70.74      4.49 o 
  -2   7  11        6.79        5.25      1.60 o 
  -1   7  11       70.45       74.37      4.67 o 
   0   7  11      158.20      162.57      9.35 o 
   1   7  11       70.49       73.23      7.37 o 
   2   7  11        6.81        4.34      2.02 o 
   3   7  11       66.84       57.21      4.22 o 
   4   7  11        9.90        9.47      2.37 o 
   5   7  11        7.10        3.72      2.87 o 
   6   7  11       13.34       11.64      4.01 o 
  -5   8  11        0.03        1.95      3.05 o 
  -4   8  11       10.31        8.38      2.78 o 
  -3   8  11       98.74       85.82      8.01 o 
  -2   8  11       96.81       95.70      4.70 o 
  -1   8  11       81.46       78.35      3.93 o 
   0   8  11       14.93       20.73      4.65 o 
   1   8  11       81.44       97.62      6.36 o 
   2   8  11       96.76       99.08      6.43 o 
   3   8  11       98.78       74.86      8.33 o 
   4   8  11       10.37       11.32      2.47 o 
   5   8  11        0.03        3.91      2.55 o 
  -4   9  11       14.55        9.61      3.57 o 
  -3   9  11       41.41       46.02      4.32 o 
  -2   9  11       24.51       30.39      3.67 o 
  -1   9  11       13.91       17.79      2.40 o 
   0   9  11        0.56        1.73      1.81 o 
   1   9  11       13.95       12.20      3.19 o 
   2   9  11       24.45       17.09      3.38 o 
   3   9  11       41.44       48.27      5.24 o 
   4   9  11       14.55        7.32      3.73 o 
  -4  10  11        4.47        2.95      2.61 o 
  -3  10  11       14.22       18.62      3.18 o 
  -2  10  11        6.51        7.19      2.17 o 
  -1  10  11        1.36        1.76      2.06 o 
   0  10  11        4.16        0.40      2.36 o 
   1  10  11        1.37       -2.22      2.35 o 
   2  10  11        6.53        0.65      2.31 o 
   3  10  11       14.20       13.25      3.44 o 
   4  10  11        4.47        1.38      2.59 o 
  -3  11  11       11.04       14.05      3.14 o 
  -2  11  11       19.18       20.83      3.04 o 
  -1  11  11        6.26        5.99      2.01 o 
   0  11  11        3.38        1.45      1.81 o 
   1  11  11        6.29        6.72      2.99 o 
   2  11  11       19.14       24.11      4.31 o 
   3  11  11       11.04       14.85      3.80 o 
   0   0  12        0.03        2.89      1.94 o 
   1   0  12      405.00      416.37      8.26 o 
   2   0  12        7.73        5.34      1.62 o 
   3   0  12       35.01       41.07      4.01 o 
   4   0  12       95.48       94.33      4.70 o 
   5   0  12       99.87      104.29      5.27 o 
   6   0  12        1.03       -0.33      2.22 o 
   7   0  12        0.20        4.58      3.52 o 
  -7   1  12        7.34        3.21      2.58 o 
  -6   1  12       35.74       32.88      6.99 o 
  -5   1  12       19.24       17.71      3.72 o 
  -4   1  12      135.20      134.61      5.59 o 
  -3   1  12       19.20       10.16      2.87 o 
  -2   1  12       44.77       48.30      2.93 o 
  -1   1  12       17.71       17.60      1.95 o 
   0   1  12      193.92      216.45      5.85 o 
   1   1  12       17.67       18.19      3.19 o 
   2   1  12       44.75       50.07      3.06 o 
   3   1  12       19.14       18.41      1.98 o 
   4   1  12      135.54      148.05      5.47 o 
   5   1  12       19.25       22.10      5.23 o 
   6   1  12       35.75       38.84     11.61 o 
   7   1  12        7.36        0.44      4.03 o 
  -7   2  12        0.18       -3.11      2.07 o 
  -6   2  12        1.58       -0.04      2.07 o 
  -5   2  12       82.35       73.57      4.77 o 
  -4   2  12       48.50       46.54      4.90 o 
  -3   2  12       64.83       64.57      3.94 o 
  -2   2  12       96.01       99.27      4.47 o 
  -1   2  12      154.22      152.19      5.02 o 
   0   2  12       10.34       11.98      2.40 o 
   1   2  12      154.42      152.90      6.18 o 
   2   2  12       95.93      104.26      3.94 o 
   3   2  12       65.05       68.79      3.62 o 
   4   2  12       48.55       52.54      4.55 o 
   5   2  12       82.37       86.02      5.67 o 
   6   2  12        1.59        0.51      2.72 o 
   7   2  12        0.18       -0.06      3.03 o 
  -6   3  12        6.27        4.26      3.22 o 
  -5   3  12       19.80       23.42      4.08 o 
  -4   3  12       32.60       34.11      5.20 o 
  -3   3  12       57.92       61.12      5.49 o 
  -2   3  12      121.89      128.95      5.01 o 
  -1   3  12       61.05       65.98      3.99 o 
   0   3  12       12.80       10.97      1.96 o 
   1   3  12       61.13       60.21      4.46 o 
   2   3  12      121.96      124.11      6.08 o 
   3   3  12       57.91       65.66      4.14 o 
   4   3  12       32.52       33.27      3.37 o 
   5   3  12       19.80       20.67      4.09 o 
   6   3  12        6.28       10.10      4.95 o 
  -6   4  12        2.86        6.86      2.90 o 
  -5   4  12       63.26       59.62      5.55 o 
  -4   4  12        4.69        4.32      2.08 o 
  -3   4  12       11.69       11.15      2.09 o 
  -2   4  12      251.37      270.40      9.45 o 
  -1   4  12      100.56      110.55      5.41 o 
   0   4  12      212.43      206.28      6.12 o 
   1   4  12      100.41      114.18      6.01 o 
   2   4  12      251.24      265.16      8.53 o 
   3   4  12       11.73       14.16      4.10 o 
   4   4  12        4.72        4.11      2.23 o 
   5   4  12       63.29       64.49      6.50 o 
   6   4  12        2.84       -0.13      4.06 o 
  -6   5  12        3.52        4.57      6.06 o 
  -5   5  12       11.18        7.93      2.69 o 
  -4   5  12        9.14       10.46      2.55 o 
  -3   5  12      128.99      124.63      5.46 o 
  -2   5  12       80.49       80.88      4.50 o 
  -1   5  12      426.69      454.11      9.58 o 
   0   5  12       81.31       90.43      4.65 o 
   1   5  12      426.49      465.40     17.89 o 
   2   5  12       80.56       88.10      6.41 o 
   3   5  12      129.23      140.79     14.29 o 
   4   5  12        9.17        9.70      2.21 o 
   5   5  12       11.21        4.09      2.94 o 
   6   5  12        3.52        8.42      3.26 o 
  -6   6  12        3.28        1.72      3.09 o 
  -5   6  12        8.36        7.34      6.05 o 
  -4   6  12        0.04       -0.26      1.80 o 
  -3   6  12       10.84        8.97      2.06 o 
  -2   6  12       22.53       22.01      2.79 o 
  -1   6  12      348.47      361.36      7.73 o 
   0   6  12       39.64       44.16      3.78 o 
   1   6  12      348.36      373.31     10.64 o 
   2   6  12       22.58       27.87      3.85 o 
   3   6  12       10.84        6.18      2.19 o 
   4   6  12        0.04       -0.21      1.55 o 
   5   6  12        8.35        5.19      5.20 o 
   6   6  12        3.29        5.19      3.20 o 
  -5   7  12        0.23        1.42      2.29 o 
  -4   7  12        7.12        9.84      2.69 o 
  -3   7  12       39.27       44.25      3.90 o 
  -2   7  12      125.83      134.36      7.80 o 
  -1   7  12       22.41       29.65      3.28 o 
   0   7  12       72.49       77.31      4.76 o 
   1   7  12       22.42       17.69      4.46 o 
   2   7  12      125.80      121.43      6.81 o 
   3   7  12       39.34       29.70      3.99 o 
   4   7  12        7.12        8.81      2.64 o 
   5   7  12        0.23        0.09      2.57 o 
  -5   8  12       10.74       18.28      7.29 o 
  -4   8  12        3.11        0.46      1.91 o 
  -3   8  12       45.80       42.69      8.53 o 
  -2   8  12       70.11       73.37      4.94 o 
  -1   8  12       31.52       32.98      2.87 o 
   0   8  12       22.95       17.76      2.85 o 
   1   8  12       31.56       29.14      4.04 o 
   2   8  12       70.17       69.67      8.69 o 
   3   8  12       45.78       51.05      6.67 o 
   4   8  12        3.10        5.14      2.63 o 
   5   8  12       10.73        9.63      3.08 o 
  -4   9  12       12.72       14.26      3.54 o 
  -3   9  12       31.69       30.10      5.38 o 
  -2   9  12        1.45        2.83      1.82 o 
  -1   9  12       16.62       23.73      2.96 o 
   0   9  12        0.06        0.46      1.76 o 
   1   9  12       16.60       19.93      3.66 o 
   2   9  12        1.43       -0.84      1.92 o 
   3   9  12       31.64       30.94      4.60 o 
   4   9  12       12.73        5.94      2.93 o 
  -3  10  12       19.89       20.96      3.89 o 
  -2  10  12        5.11        5.37      2.06 o 
  -1  10  12        2.54        0.13      1.56 o 
   0  10  12        0.03        0.33      1.82 o 
   1  10  12        2.55        0.26      3.15 o 
   2  10  12        5.11        5.83      2.85 o 
   3  10  12       19.88       16.51      3.77 o 
  -1  11  12       10.33       10.63      2.42 o 
   0  11  12        5.33        5.23      2.15 o 
   1  11  12       10.33       13.11      3.63 o 
   1   0  13       31.13       26.58      3.58 o 
   2   0  13        7.32        4.78      1.78 o 
   3   0  13        0.04        0.45      1.58 o 
   4   0  13      159.49      173.47      6.92 o 
   5   0  13       31.91       29.01      3.86 o 
   6   0  13       10.90        9.94      3.75 o 
  -6   1  13        5.59        4.96      2.58 o 
  -5   1  13       25.88       17.85      2.76 o 
  -4   1  13        0.98        2.73      1.66 o 
  -3   1  13       64.79       64.87      4.01 o 
  -2   1  13        8.56        9.13      1.78 o 
  -1   1  13       33.89       34.47      3.06 o 
   0   1  13        1.21        1.77      1.46 o 
   1   1  13       33.92       34.11      4.67 o 
   2   1  13        8.56        6.87      2.09 o 
   3   1  13       64.72       72.21      3.76 o 
   4   1  13        1.00        6.52      1.91 o 
   5   1  13       25.90       26.40      3.86 o 
   6   1  13        5.58        3.23      3.07 o 
  -6   2  13       10.17       10.35      3.07 o 
  -5   2  13       38.21       37.48      3.93 o 
  -4   2  13       65.97       63.23      4.36 o 
  -3   2  13       34.84       36.79      3.30 o 
  -2   2  13       24.49       16.14      2.85 o 
  -1   2  13       26.35       25.78      3.85 o 
   0   2  13       61.80       53.86      4.40 o 
   1   2  13       26.32       26.14      3.52 o 
   2   2  13       24.50       27.07      3.34 o 
   3   2  13       34.80       36.28      5.06 o 
   4   2  13       66.01       65.25      4.89 o 
   5   2  13       38.24       37.81      5.67 o 
   6   2  13       10.16       10.37      7.82 o 
  -6   3  13        1.17        4.95      2.63 o 
  -5   3  13        4.23       -1.23      1.73 o 
  -4   3  13      100.15      105.56      6.20 o 
  -3   3  13       59.17       53.48      3.85 o 
  -2   3  13        1.95        2.57      1.59 o 
  -1   3  13      103.70       89.76      4.47 o 
   0   3  13       77.86       74.63      5.05 o 
   1   3  13      103.93       96.86      5.63 o 
   2   3  13        1.96        0.94      1.69 o 
   3   3  13       59.07       57.21      5.91 o 
   4   3  13      100.03      109.32      5.41 o 
   5   3  13        4.19        5.16      3.46 o 
   6   3  13        1.17       -0.62      3.83 o 
  -6   4  13        2.03        5.68      2.93 o 
  -5   4  13        1.89        0.73      1.73 o 
  -4   4  13        2.86        2.79      1.95 o 
  -3   4  13        2.80        1.69      1.61 o 
  -2   4  13       27.23       23.85      2.79 o 
  -1   4  13       53.83       57.29      4.97 o 
   0   4  13      136.31      136.39      7.62 o 
   1   4  13       53.73       58.94      4.86 o 
   2   4  13       27.14       23.55      3.39 o 
   3   4  13        2.80        3.59      2.55 o 
   4   4  13        2.87        3.09      1.85 o 
   5   4  13        1.89       -0.08      2.39 o 
   6   4  13        2.03       10.16      3.52 o 
  -5   5  13        1.96        0.79      2.27 o 
  -4   5  13       26.73       28.00      3.90 o 
  -3   5  13       21.35       21.83      2.85 o 
  -2   5  13      120.55      130.29      5.59 o 
  -1   5  13       78.79       70.07      5.23 o 
   0   5  13        0.36        0.10      1.78 o 
   1   5  13       78.84       68.50      5.31 o 
   2   5  13      120.56      134.97      6.95 o 
   3   5  13       21.33       24.32      5.36 o 
   4   5  13       26.71       30.07      6.16 o 
   5   5  13        1.97       -0.20      2.52 o 
  -5   6  13        6.45        3.31      2.72 o 
  -4   6  13       16.11       20.53      3.33 o 
  -3   6  13       64.03       65.28      7.32 o 
  -2   6  13       52.73       58.13      4.27 o 
  -1   6  13       87.35       91.52      5.03 o 
   0   6  13       50.04       53.89      4.18 o 
   1   6  13       87.50       85.34      6.01 o 
   2   6  13       52.65       55.09      8.75 o 
   3   6  13       64.07       64.06      8.50 o 
   4   6  13       16.12       25.12      6.40 o 
   5   6  13        6.45        3.82      4.27 o 
  -5   7  13        4.27        2.37      2.96 o 
  -4   7  13        7.07        9.09      2.80 o 
  -3   7  13       37.87       36.88      3.77 o 
  -2   7  13       41.24       42.35      3.90 o 
  -1   7  13        4.73        5.70      2.02 o 
   0   7  13        0.88        3.82      1.84 o 
   1   7  13        4.70        2.17      2.09 o 
   2   7  13       41.19       42.84      4.66 o 
   3   7  13       37.93       32.22      4.24 o 
   4   7  13        7.04        7.49      2.79 o 
   5   7  13        4.27        2.55      4.88 o 
  -4   8  13        2.52        1.96      2.48 o 
  -3   8  13        8.29        5.25      2.54 o 
  -2   8  13       23.02       21.30      3.29 o 
  -1   8  13        4.17        2.61      1.78 o 
   0   8  13        0.00       -1.73      1.51 o 
   1   8  13        4.21       -0.04      2.03 o 
   2   8  13       23.02       19.66      5.14 o 
   3   8  13        8.29        3.77      2.57 o 
   4   8  13        2.53        1.91      2.56 o 
  -3   9  13       33.70       29.26      4.45 o 
  -2   9  13       23.53       23.90      4.27 o 
  -1   9  13        9.55        8.31      2.04 o 
   0   9  13        1.00        1.92      1.99 o 
   1   9  13        9.57        4.46      2.65 o 
   2   9  13       23.53       12.51      5.58 o 
   3   9  13       33.66       30.17      5.96 o 
  -2  10  13        2.87        4.84      2.44 o 
  -1  10  13        0.98        1.80      1.72 o 
   0  10  13       29.13       31.06      3.52 o 
   1  10  13        0.98        2.52      4.30 o 
   2  10  13        2.88        3.84      2.88 o 
   0   0  14        0.05       -2.99      1.99 o 
   1   0  14        1.64        1.96      1.53 o 
   2   0  14        2.61        3.01      2.75 o 
   3   0  14       68.17       83.93      6.83 o 
   4   0  14        9.52        7.29      2.46 o 
   5   0  14        1.61        1.40      2.33 o 
   6   0  14        0.75       -0.20      3.10 o 
  -6   1  14       18.82       17.58      9.27 o 
  -5   1  14       16.90       19.93      3.05 o 
  -4   1  14       21.77       18.71      2.76 o 
  -3   1  14       40.84       45.37      3.90 o 
  -2   1  14       11.03        9.90      2.35 o 
  -1   1  14        6.75        3.54      2.95 o 
   0   1  14        8.25        8.73      2.36 o 
   1   1  14        6.72        5.97      2.23 o 
   2   1  14       11.05       10.04      2.46 o 
   3   1  14       40.82       46.66      4.51 o 
   4   1  14       21.81       31.08      3.97 o 
   5   1  14       16.85       14.97      3.87 o 
   6   1  14       18.80       18.29     13.23 o 
  -6   2  14        1.22       -2.33      2.34 o 
  -5   2  14        3.71        3.37      2.68 o 
  -4   2  14       43.90       44.55      3.95 o 
  -3   2  14       35.97       35.00      3.93 o 
  -2   2  14        1.64        1.39      1.90 o 
  -1   2  14       11.35       14.80      2.77 o 
   0   2  14      110.03      116.96      6.19 o 
   1   2  14       11.37        6.55      2.32 o 
   2   2  14        1.64       -0.25      1.96 o 
   3   2  14       35.97       40.08      4.27 o 
   4   2  14       43.81       32.66      4.95 o 
   5   2  14        3.71        5.49      3.11 o 
   6   2  14        1.21        0.58      3.97 o 
  -5   3  14        4.58        1.52      1.94 o 
  -4   3  14        3.06        2.35      1.89 o 
  -3   3  14        0.00        1.69      1.60 o 
  -2   3  14       37.84       34.39      5.30 o 
  -1   3  14       28.66       32.85      4.22 o 
   0   3  14        0.05       -0.80      1.63 o 
   1   3  14       28.62       22.97      3.46 o 
   2   3  14       37.83       39.23      4.29 o 
   3   3  14        0.00       -1.96      1.63 o 
   4   3  14        3.07        8.01      3.21 o 
   5   3  14        4.55        3.30      2.83 o 
  -5   4  14        1.51        3.37      2.05 o 
  -4   4  14        4.18        6.92      2.55 o 
  -3   4  14       22.08       15.84      2.54 o 
  -2   4  14       45.35       46.11      3.80 o 
  -1   4  14       43.29       38.86      4.32 o 
   0   4  14       35.44       28.88      6.83 o 
   1   4  14       43.26       48.41      4.74 o 
   2   4  14       45.31       45.39      4.63 o 
   3   4  14       22.03       16.53      3.34 o 
   4   4  14        4.16        8.80      2.82 o 
   5   4  14        1.51        3.92      3.30 o 
  -5   5  14        5.29        8.87      2.99 o 
  -4   5  14       12.92       10.22      2.83 o 
  -3   5  14       21.33       22.04      3.74 o 
  -2   5  14       18.17       18.85      2.82 o 
  -1   5  14        4.47        0.34      2.17 o 
   0   5  14        3.87        9.52      2.70 o 
   1   5  14        4.44        3.18      2.20 o 
   2   5  14       18.25       14.44      3.09 o 
   3   5  14       21.29       23.68      3.96 o 
   4   5  14       12.95       13.32      3.19 o 
   5   5  14        5.30       -0.64      4.27 o 
  -4   6  14       25.67       24.34      3.80 o 
  -3   6  14        3.12        0.81      1.67 o 
  -2   6  14       23.22       18.03      2.79 o 
  -1   6  14       29.82       26.98      3.27 o 
   0   6  14        3.47       -0.82      1.72 o 
   1   6  14       29.90       30.39      4.21 o 
   2   6  14       23.26       22.85      3.67 o 
   3   6  14        3.11        5.53      2.59 o 
   4   6  14       25.65       35.07      4.65 o 
  -4   7  14        0.88        1.19      2.19 o 
  -3   7  14        1.30        1.70      2.34 o 
  -2   7  14        3.24        2.52      1.83 o 
  -1   7  14        3.62        4.70      1.98 o 
   0   7  14        1.84        0.20      2.04 o 
   1   7  14        3.62        4.51      2.43 o 
   2   7  14        3.25        0.30      2.07 o 
   3   7  14        1.30       -0.01      2.04 o 
   4   7  14        0.88        4.54      2.60 o 
  -3   8  14       26.16       33.23      4.63 o 
  -2   8  14        9.85        5.68      2.34 o 
  -1   8  14        7.28        9.82      2.49 o 
   0   8  14        4.75        1.90      2.51 o 
   1   8  14        7.26        4.58      2.67 o 
   2   8  14        9.86        9.06      3.06 o 
   3   8  14       26.23       35.39      7.89 o 
  -2   9  14        2.89       -0.41      1.97 o 
  -1   9  14       16.73       22.26      3.44 o 
   0   9  14        2.66        3.31      2.29 o 
   1   9  14       16.74       17.74      3.75 o 
   2   9  14        2.92        7.66      3.11 o 
   1   0  15       71.61       63.18      6.51 o 
   2   0  15       10.98       14.89      3.11 o 
   3   0  15        2.22        6.47      3.09 o 
   4   0  15        2.42        1.97      2.84 o 
   5   0  15        0.32       -1.40      2.19 o 
  -5   1  15       15.14       18.15      3.69 o 
  -4   1  15        9.76       12.23      3.77 o 
  -3   1  15       38.71       37.00      5.30 o 
  -2   1  15       73.61       72.78      5.87 o 
  -1   1  15        4.91        5.56      2.26 o 
   0   1  15       21.38       21.46      3.29 o 
   1   1  15        4.88        3.43      2.20 o 
   2   1  15       73.66       71.92      5.37 o 
   3   1  15       38.78       41.86      4.57 o 
   4   1  15        9.75        7.68      4.53 o 
   5   1  15       15.15        7.61      4.59 o 
  -5   2  15       10.35       10.24      2.54 o 
  -4   2  15       20.74       24.16      3.21 o 
  -3   2  15       26.43       22.63      4.34 o 
  -2   2  15       85.37       74.94      5.40 o 
  -1   2  15        1.22        0.06      1.63 o 
   0   2  15       31.83       33.93      4.00 o 
   1   2  15        1.20       -2.46      1.64 o 
   2   2  15       85.30       78.30      5.65 o 
   3   2  15       26.51       27.81      3.93 o 
   4   2  15       20.77       16.84      5.69 o 
   5   2  15       10.39       12.98      5.74 o 
  -5   3  15        0.70       -0.91      2.20 o 
  -4   3  15       20.11       13.47      3.08 o 
  -3   3  15       11.95        5.08      2.29 o 
  -2   3  15      111.12      101.62      6.22 o 
  -1   3  15       23.77       18.77      5.22 o 
   0   3  15        1.01        1.77      2.01 o 
   1   3  15       23.76       23.11      3.60 o 
   2   3  15      111.06      102.28      9.14 o 
   3   3  15       11.98       10.87      3.09 o 
   4   3  15       20.10       18.18      6.22 o 
   5   3  15        0.70       -1.36      3.78 o 
  -5   4  15       11.32       10.76      2.65 o 
  -4   4  15       16.08       16.88      3.40 o 
  -3   4  15       14.17       16.21      3.51 o 
  -2   4  15       39.57       39.19      4.44 o 
  -1   4  15        7.82        4.89      2.33 o 
   0   4  15        3.57        1.52      3.11 o 
   1   4  15        7.78        8.98      2.72 o 
   2   4  15       39.56       49.08      6.09 o 
   3   4  15       14.15       12.16      3.28 o 
   4   4  15       16.13       18.48      3.71 o 
   5   4  15       11.30       12.95      5.46 o 
  -4   5  15        0.07        3.56      2.51 o 
  -3   5  15        2.32        1.90      1.82 o 
  -2   5  15       45.60       36.32      4.37 o 
  -1   5  15        0.25        1.50      1.99 o 
   0   5  15       11.10       16.63      3.44 o 
   1   5  15        0.25        2.91      2.27 o 
   2   5  15       45.57       47.80      5.09 o 
   3   5  15        2.31        3.39      2.36 o 
   4   5  15        0.07        2.36      2.44 o 
  -4   6  15       15.54        7.93      2.74 o 
  -3   6  15        9.36        7.21      3.33 o 
  -2   6  15       41.96       44.20      4.94 o 
  -1   6  15        6.77        5.74      2.53 o 
   0   6  15        9.00        7.07      3.02 o 
   1   6  15        6.82        5.02      2.44 o 
   2   6  15       41.97       51.60      5.42 o 
   3   6  15        9.35       11.06      3.15 o 
   4   6  15       15.60        8.39      3.05 o 
  -3   7  15        1.98       -2.47      2.19 o 
  -2   7  15        0.97        2.51      1.92 o 
  -1   7  15        3.34        5.42      2.54 o 
   0   7  15        0.45        1.40      2.33 o 
   1   7  15        3.35        5.91      2.62 o 
   2   7  15        0.98        1.21      2.67 o 
   3   7  15        2.01        6.96      2.93 o 
  -2   8  15        1.36       -0.92      2.04 o 
  -1   8  15        3.09        0.94      3.52 o 
   0   8  15        6.73        4.93      2.69 o 
   1   8  15        3.11        2.77      4.29 o 
   2   8  15        1.36        0.55      3.85 o 
   0   0  16       63.00       78.24     10.63 o 
   1   0  16        0.25       -1.52      2.46 o 
   2   0  16        1.52        3.47      2.75 o 
   3   0  16        9.46       10.34      3.62 o 
   4   0  16       15.52        3.18      3.67 o 
  -4   1  16        4.74        1.49      3.34 o 
  -3   1  16       41.46       33.28      9.72 o 
  -2   1  16       10.33        8.55      3.73 o 
  -1   1  16       31.35       21.00      4.47 o 
   0   1  16        0.08       -0.99      1.84 o 
   1   1  16       31.37       27.39      3.89 o 
   2   1  16       10.31        6.34      4.09 o 
   3   1  16       41.49       42.49      4.63 o 
   4   1  16        4.75        4.07      4.48 o 
  -4   2  16        2.28        0.59      2.54 o 
  -3   2  16       16.19       11.29      2.85 o 
  -2   2  16        7.45        6.14      2.52 o 
  -1   2  16        3.46        4.92      2.33 o 
   0   2  16       32.69       34.19      4.20 o 
   1   2  16        3.47        2.06      2.17 o 
   2   2  16        7.47        6.28      2.47 o 
   3   2  16       16.18       18.47      3.40 o 
   4   2  16        2.27        3.18      4.21 o 
  -4   3  16       11.24       13.03      3.95 o 
  -3   3  16       41.18       52.78      5.20 o 
  -2   3  16       65.94       65.50      5.49 o 
  -1   3  16        0.48        0.06      1.89 o 
   0   3  16       32.82       36.31      4.54 o 
   1   3  16        0.48       -1.00      2.07 o 
   2   3  16       66.02       67.77      5.71 o 
   3   3  16       41.22       45.67      5.27 o 
   4   3  16       11.22        8.26      3.68 o 
  -4   4  16       10.04       16.56      4.44 o 
  -3   4  16       43.26       49.64      8.01 o 
  -2   4  16       14.32       16.41      4.97 o 
  -1   4  16       13.37        7.60      3.33 o 
   0   4  16        8.63        5.60      3.16 o 
   1   4  16       13.38       13.84      3.26 o 
   2   4  16       14.34       14.97      3.38 o 
   3   4  16       43.27       45.13      5.12 o 
   4   4  16       10.03        4.47      2.77 o 
  -3   5  16        7.00        4.94      2.58 o 
  -2   5  16       14.69       16.78      3.31 o 
  -1   5  16       15.58       10.21      2.86 o 
   0   5  16       22.28       27.35      4.15 o 
   1   5  16       15.55       25.72      4.01 o 
   2   5  16       14.70       11.18      3.25 o 
   3   5  16        7.02        7.29      3.03 o 
  -3   6  16        0.25        2.14      2.81 o 
  -2   6  16        0.54       -2.40      2.60 o 
  -1   6  16        2.24        1.31      2.38 o 
   0   6  16        0.33        1.74      2.26 o 
   1   6  16        2.25        1.75      2.45 o 
   2   6  16        0.55        3.49      2.43 o 
   3   6  16        0.25        2.67      3.13 o 
  -2   7  16        8.59        5.91      2.84 o 
  -1   7  16        2.93        2.77      2.55 o 
   0   7  16        2.27        2.42      2.52 o 
   1   7  16        2.93        6.02      2.91 o 
   2   7  16        8.60        1.83      2.39 o 
   1   0  17        0.67        0.49      3.08 o 
   2   0  17       13.50       12.92      4.17 o 
   3   0  17        0.65        3.34      3.37 o 
  -3   1  17       33.77       35.83      5.73 o 
  -2   1  17       22.97       21.73      6.02 o 
  -1   1  17       25.90       24.17      5.67 o 
   0   1  17        3.75        1.63      3.10 o 
   1   1  17       25.90       24.80      5.01 o 
   2   1  17       22.98       13.32      7.16 o 
   3   1  17       33.71       35.38      5.80 o 
  -3   2  17       16.26       10.36      4.46 o 
  -2   2  17        9.36        8.98      4.62 o 
  -1   2  17        5.71        1.45      3.01 o 
   0   2  17        0.22        0.49      1.84 o 
   1   2  17        5.71        3.89      2.34 o 
   2   2  17        9.36        6.47      2.64 o 
   3   2  17       16.27       12.82      3.86 o 
  -3   3  17       38.55       34.12      4.60 o 
  -2   3  17        3.61        3.76      2.50 o 
  -1   3  17       14.73        8.08      2.83 o 
   0   3  17       12.70       12.44      3.12 o 
   1   3  17       14.75       13.30      5.03 o 
   2   3  17        3.61        0.83      2.05 o 
   3   3  17       38.53       38.73      4.84 o 
  -3   4  17        0.91       -0.67      2.80 o 
  -2   4  17        2.43        4.00      2.69 o 
  -1   4  17        9.10       12.86      3.34 o 
   0   4  17        1.37       -0.79      1.97 o 
   1   4  17        9.10        6.15      2.75 o 
   2   4  17        2.43        0.57      2.20 o 
   3   4  17        0.91        1.12      2.50 o 
  -2   5  17       24.89       25.98      5.74 o 
  -1   5  17       13.53       14.89      4.47 o 
   0   5  17        3.70        7.06      2.97 o 
   1   5  17       13.56       10.26      3.70 o 
   2   5  17       24.87       28.77      4.56 o 
  -1   6  17        2.26        0.44      2.63 o 
   0   6  17        0.17       -3.17      2.11 o 
   1   6  17        2.27        2.32      2.67 o 
   0   0  18       20.40       12.64      6.61 o 
   1   0  18        0.00       -0.78      3.05 o 
   2   0  18       12.49       14.63      4.40 o 
  -2   1  18        1.40        2.10      3.25 o 
  -1   1  18        0.39       -0.07      3.26 o 
   0   1  18        2.21        2.28      3.44 o 
   1   1  18        0.40        4.00      3.74 o 
   2   1  18        1.41        3.90      3.07 o 
  -2   2  18        1.13       -0.96      3.07 o 
  -1   2  18        4.24        4.10      3.36 o 
   0   2  18        4.89        3.38      3.82 o 
   1   2  18        4.23        0.90      3.54 o 
   2   2  18        1.12        2.47      2.97 o 
  -1   3  18        3.83        2.14      2.90 o 
   0   3  18        1.38        4.84      2.74 o 
   1   3  18        3.82        3.04      2.77 o 
  -1   4  18       31.96       25.62      5.75 o 
   0   4  18       18.56       25.49      4.30 o 
   1   4  18       31.94       33.45      5.63 o 
                                                 
